# Supplementary material for: Multi-Omics Analysis of Glioblastoma and Glioblastoma Cell Line: Molecular Insights Into the Functional Role of GPR56 and TG2 in Mesenchymal Transition
Source: Front Oncol. 2022 May 3;12:841890. doi: 10.3389/fonc.2022.841890 (PMC9119646; doi:10.3389/fonc.2022.841890)
Supplement: Supplementary file 2 [file Table_1.xlsx]

## Sheet: S1_Patient details
	Supplementary Table S1. Details of the Clinical Samples used in the qRT-PCR Validation Study
	Serial. no.	Patient ID	Age/sex	Diagnosis*
	1	MN0005	40/M	GLIOBLASTOMA
	2	MN0012	38/F	GLIOBLASTOMA
	3	MN0048	62/M	GLIOBLASTOMA
	4	MN0065	64/M	GLIOBLASTOMA
	5	MN0082	58/F	GLIOBLASTOMA
	6	MN0100	66/M	GLIOBLASTOMA
	7	MN124	55/F	GLIOBLASTOMA
	8	MN0126	77/M	GLIOBLASTOMA
	9	MN0131	56/M	GLIOBLASTOMA
	10	MN0136	58/M	GLIOBLASTOMA
	11	MN0139	70/M	GLIOBLASTOMA
	12	MN164	47/F	GLIOBLASTOMA
	13	MN0189	64/M	GLIOBLASTOMA
	14	MN0195	66/M	GLIOBLASTOMA
	15	MN0204	23/F	GLIOBLASTOMA
	16	MN0213	50/M	GLIOBLASTOMA
	17	MN0215	35/M	GLIOBLASTOMA
	18	MN230	42/M	GLIOBLASTOMA
	19	MN234	47/F	GLIOBLASTOMA
	20	MN256	52/M	GLIOBLASTOMA
	21	MN298	50/M	GLIOBLASTOMA
	22	MN312	42/M	GLIOBLASTOMA
	23	MN327	58/F	GLIOBLASTOMA
	24	MN330	49/M	GLIOBLASTOMA
	25	MN357	48/M	GLIOBLASTOMA
	26	MN360	43/F	GLIOBLASTOMA
	27	MN0216	63/M	HIGH GRADE GLIOMA
	28	MN337	26/M	Epilepsy-Temporal Lobe
	29	MN345	26/M	Epilepsy-Temporal Lobe
	30	MN339	40/M	Epilepsy-Temporal Lobe
	31	MN334	23/M	Epilepsy-Temporal Lobe
	a The diagnosis of all cases was made by histopathological evaluation and tumors graded as per WHO 2007 guidelines. GBM, glioblastoma;
