# Supplementary material for: Multi-Omics Analysis of Glioblastoma and Glioblastoma Cell Line: Molecular Insights Into the Functional Role of GPR56 and TG2 in Mesenchymal Transition
Source: Front Oncol. 2022 May 3;12:841890. doi: 10.3389/fonc.2022.841890 (PMC9119646; doi:10.3389/fonc.2022.841890)
Supplement: Supplementary file 3 [file Table_2.xlsx]

## Sheet: S2 TMA
Supplementary Table S2: Immunohistochemistry staining for GPR56 on GBM Tissue microarray. Immunohistochemistry staining for GPR 56 on tissue microarray was performed using commercially available tissue microarray (US BioMax), which included 4 control subjects and 27 GBM (Grade IV) patients samples. TMA slides were evaluated by a neuropathologist. ND, Not detected
Position on microarray	Patient Sex	Age in Years	Pathology	Staining Intensity	Staining Distribution	Localization
D6	M	23	Glioblastoma	Weak	>75%	Cytoplasm
D7	F	5	Glioblastoma	Weak	25-75%	Cytoplasm
D8	M	45	Glioblastoma	Weak	25-75%	Cytoplasm
D9	F	40	Glioblastoma	ND	0	-
E1	F	25	Glioblastoma	Weak	>75%	Cytoplasm
E2	M	36	Glioblastoma	Weak	>75%	Cytoplasm
E3	M	11	Glioblastoma	ND	0	-
E4	F	18	Glioblastoma	Weak	25-75%	Cytoplasm
E5	F	52	Glioblastoma	Weak	25-75%	Cytoplasm
E6	F	25	Glioblastoma	ND	0	-
E7	F	40	Glioblastoma	Weak	25-75%	Cytoplasm
E8	F	63	Glioblastoma	ND	0	-
E9	F	22	Glioblastoma	Weak	>75%	Cytoplasm
F1	M	18	Glioblastoma	ND	0	-
F2	M	41	Glioblastoma	Weak	25-75%	Cytoplasm
F3	F	45	Glioblastoma	Weak	25-75%	Cytoplasm
F4	M	48	Glioblastoma	Weak	25-75%	Cytoplasm
F5	F	52	Glioblastoma	ND	0	-
F6	M	50	Glioblastoma	ND	0	-
F7	F	42	Glioblastoma	Weak	<25%	Cytoplasm
F8	F	59	Glioblastoma	Weak	<25%	Cytoplasm
F9	F	30	Glioblastoma	Weak	>75%	Cytoplasm
G1	F	33	Glioblastoma	Weak	25-75%	Cytoplasm
G2	M	22	Glioblastoma	Weak	25-75%	Cytoplasm
G3	F	32	Glioblastoma	Weak	25-75%	Cytoplasm
G4	F	1	Glioblastoma	Weak	>75%	Cytoplasm
G5	M	22	Glioblastoma	Weak	>75%	Cytoplasm and Nucleus
G6	M	30	Adjacent normal brain tissue	ND	0	-
G7	F	39	Adjacent normal brain tissue	ND	0	-
G8	F	52	Adjacent normal brain tissue	ND	0	-
G9	F	56	Adjacent normal brain tissue	ND	0	-
