# Supplementary material for: Multi-Omics Analysis of Glioblastoma and Glioblastoma Cell Line: Molecular Insights Into the Functional Role of GPR56 and TG2 in Mesenchymal Transition
Source: Front Oncol. 2022 May 3;12:841890. doi: 10.3389/fonc.2022.841890 (PMC9119646; doi:10.3389/fonc.2022.841890)
Supplement: Supplementary file 4 [file Table_3.xlsx]

## Sheet: Sheet1
	Supplementary Table S3A: Differentially expressed genes (DEGs) identified in GPR56 knockdown vs GPR56 control U373 GBM cells. The list contains a total of 697 upregulated and 313 down regulated genes.Abbreviations are CPM, Counts per million; FC, Fold change; PI, Prediction Interval.
	Gene Symbol/Description	Entrez Gene ID	GPR56 Knockdown Log2 CPM values	GPR56 Control Log2 CPM values	Log2 FC	Slope	Lower 95% PI	Upper 95% PI	Outside 95% PI - Differential expression
	GALNT17 (polypeptide N-acetylgalactosaminyltransferase 17)	64409	7.53653	2.67949	4.8570427999+H3:H17H3:H22D1H3:H12H3:H26D1H3:H12H3:H30D1H3:H12H3:H34D1H3:H12H3:H38D1H3:H12H3:H42D1H3:H12H3:H46D1H3:H12H3:H50D1H3:H12H3:H54D1H3:H12H3:H58D1H3:H12H3:H62D1H3:H12H3:H66H3:H699	7.56447	6.65599	8.47296	yes-up
	KRT81 (keratin 81)	3887	7.20774	3.24123	3.96651	7.26302	6.35454	8.17149	yes-up
	OAS1 (2'-5'-oligoadenylate synthetase 1)	4938	4.32381	0.570637	3.75318	4.34891	3.44047	5.25734	yes-up
	TSHZ2 (teashirt zinc finger homeobox 2)	128553	5.7526	2.07826	3.67433	5.8562	4.94775	6.76466	yes-up
	BST2 (bone marrow stromal cell antigen 2)	684	4.74475	1.10006	3.64469	4.75085	3.84242	5.65929	yes-up
	KRT86 (keratin 86)	3892	7.28449	3.64051	3.64398	7.3635	6.45502	8.27198	yes-up
	ACTG2 (actin gamma 2, smooth muscle)	72	4.1185	0.636442	3.48206	4.14793	3.2395	5.05636	yes-up
	ARSF (arylsulfatase F)	416	4.95638	1.74699	3.20939	5.05231	4.14387	5.96075	yes-up
	IFIT1 (interferon induced protein with tetratricopeptide repeats 1)	3434	5.64803	2.53169	3.11634	5.65523	4.74678	6.56368	yes-up
	S100B (S100 calcium binding protein B)	6285	3.4848	0.429275	3.05553	3.54502	2.63659	4.45344	yes-up
	LARGE1 (LARGE xylosyl- and glucuronyltransferase 1)	9215	5.57712	2.61566	2.96146	5.65523	4.74678	6.56368	yes-up
	MX1 (MX dynamin like GTPase 1)	4599	5.21109	2.28731	2.92379	5.25329	4.34484	6.16173	yes-up
	PADI2 (peptidyl arginine deiminase 2)	11240	3.49403	0.636442	2.85758	3.54502	2.63659	4.45344	yes-up
	TGM2 (transglutaminase 2)	7052	4.86515	2.0423	2.82285	4.95183	4.04339	5.86027	yes-up
	IFI44L (interferon induced protein 44 like)	10964	5.84739	3.06126	2.78614	5.8562	4.94775	6.76466	yes-up
	SERPINE2 (serpin family E member 2)	5270	7.45623	4.77833	2.6779	7.56447	6.65599	8.47296	yes-up
	AZGP1 (alpha-2-glycoprotein 1, zinc-binding)	563	3.29206	0.636442	2.65562	3.34404	2.43562	4.25247	yes-up
	LOXL4 (lysyl oxidase like 4)	84171	5.96316	3.31341	2.64974	6.05718	5.14872	6.96563	yes-up
	MX2 (MX dynamin like GTPase 2)	4600	3.21607	0.570637	2.64544	3.24356	2.33513	4.15198	yes-up
	TIMP3 (TIMP metallopeptidase inhibitor 3)	7078	5.04846	2.40526	2.6432	5.05231	4.14387	5.96075	yes-up
	BEND5 (BEN domain containing 5)	79656	3.47552	0.873212	2.60231	3.54502	2.63659	4.45344	yes-up
	GLDN (gliomedin)	342035	7.22723	4.66268	2.56455	7.26302	6.35454	8.17149	yes-up
	CA9 (carbonic anhydrase 9)	768	8.61908	6.10986	2.50923	8.66983	7.76132	9.57834	yes-up
	SFRP1 (secreted frizzled related protein 1)	6422	4.23309	1.74699	2.4861	4.24842	3.33999	5.15685	yes-up
	IFI6 (interferon alpha inducible protein 6)	2537	7.84906	5.36581	2.48326	7.86593	6.95744	8.77442	yes-up
	BNIP3P1 (BCL2 interacting protein 3 pseudogene 1)	319138	5.79612	3.31341	2.48271	5.8562	4.94775	6.76466	yes-up
	ZNF730 (zinc finger protein 730)	100129543	3.04465	0.570637	2.47402	3.04258	2.13416	3.95101	yes-up
	ISG15 (ISG15 ubiquitin like modifier)	9636	7.40947	4.9369	2.47257	7.46399	6.55551	8.37247	yes-up
	PDGFRA (platelet derived growth factor receptor alpha)	5156	6.79852	4.33375	2.46476	6.86107	5.9526	7.76954	yes-up
	LINC00587 (long intergenic non-protein coding RNA 587)	414319	3.7152	1.25473	2.46047	3.74599	2.83756	4.65442	yes-up
	FOSB (FosB proto-oncogene, AP-1 transcription factor subunit)	2354	6.46266	4.00987	2.45279	6.55961	5.65115	7.46807	yes-up
	ARSL (arylsulfatase L)	415	3.39903	0.978459	2.42057	3.44453	2.5361	4.35295	yes-up
	ADAMTS9-AS2 (ADAMTS9 antisense RNA 2)	100507098	3.91382	1.52176	2.39206	3.94696	3.03853	4.85539	yes-up
	IGFBP3 (insulin like growth factor binding protein 3)	3486	4.95471	2.56587	2.38885	5.05231	4.14387	5.96075	yes-up
	C4orf47 (chromosome 4 open reading frame 47)	441054	4.61761	2.24574	2.37187	4.65037	3.74193	5.5588	yes-up
	KRT87P (keratin 87 pseudogene)	85349	3.49403	1.1232	2.37083	3.54502	2.63659	4.45344	yes-up
	ZP1 (zona pellucida glycoprotein 1)	22917	3.49403	1.1232	2.37083	3.54502	2.63659	4.45344	yes-up
	IFITM1 (interferon induced transmembrane protein 1)	8519	5.23604	2.88973	2.34631	5.25329	4.34484	6.16173	yes-up
	OAS2 (2'-5'-oligoadenylate synthetase 2)	4939	3.21049	0.873212	2.33728	3.24356	2.33513	4.15198	yes-up
	AIF1L (allograft inflammatory factor 1 like)	83543	7.12853	4.81431	2.31422	7.16253	6.25405	8.071	yes-up
	SERPINE1 (serpin family E member 1)	5054	9.96171	7.64855	2.31316	10.0766	9.16809	10.9852	yes-up
	PCDH20 (protocadherin 20)	64881	6.31176	4.00053	2.31123	6.35864	5.45018	7.2671	yes-up
	GAS7 (growth arrest specific 7)	8522	3.8289	1.52176	2.30714	3.84647	2.93805	4.7549	yes-up
	KRT83 (keratin 83)	3889	3.17652	0.873212	2.30331	3.24356	2.33513	4.15198	yes-up
	THNSL2 (threonine synthase like 2)	55258	2.57386	0.272542	2.30131	2.64064	1.73222	3.54906	yes-up
	HK2 (hexokinase 2)	3099	4.19401	1.9155	2.27851	4.24842	3.33999	5.15685	yes-up
	SYN3 (synapsin III)	8224	5.21109	2.93619	2.2749	5.25329	4.34484	6.16173	yes-up
	GYPC (glycophorin C (Gerbich blood group))	2995	3.47552	1.21221	2.26331	3.54502	2.63659	4.45344	yes-up
	TMEM45A (transmembrane protein 45A)	55076	5.74971	3.49732	2.25239	5.75572	4.84727	6.66417	yes-up
	STRA6 (signaling receptor and transporter of retinol STRA6)	64220	4.44765	2.20295	2.2447	4.44939	3.54096	5.35783	yes-up
	CASC17 (cancer susceptibility 17)	101928165	3.21607	0.978459	2.23761	3.24356	2.33513	4.15198	yes-up
	LPAR4 (lysophosphatidic acid receptor 4)	2846	2.2319	0	2.2319	2.23869	1.33027	3.14711	yes-up
	GAP43 (growth associated protein 43)	2596	5.6573	3.42933	2.22796	5.75572	4.84727	6.66417	yes-up
	INSIG2 (insulin induced gene 2)	51141	4.40184	2.19205	2.20979	4.44939	3.54096	5.35783	yes-up
	MYLK-AS1 (MYLK antisense RNA 1)	100506826	7.71376	5.50883	2.20493	7.76545	6.85696	8.67394	yes-up
	ADAMTS7 (ADAM metallopeptidase with thrombospondin type 1 motif 7)	11173	4.1185	1.9155	2.203	4.14793	3.2395	5.05636	yes-up
	NDNF (neuron derived neurotrophic factor)	79625	3.64241	1.45037	2.19204	3.6455	2.73708	4.55393	yes-up
	CD68 (CD68 molecule)	968	4.52392	2.367	2.15692	4.54988	3.64145	5.45831	yes-up
	MDK (midkine)	4192	5.0469	2.90316	2.14374	5.05231	4.14387	5.96075	yes-up
	FOS (Fos proto-oncogene, AP-1 transcription factor subunit)	2353	6.83118	4.69778	2.1334	6.86107	5.9526	7.76954	yes-up
	IFIT3 (interferon induced protein with tetratricopeptide repeats 3)	3437	4.91062	2.78481	2.12581	4.95183	4.04339	5.86027	yes-up
	IGFBP5 (insulin like growth factor binding protein 5)	3488	10.9358	8.81267	2.12314	10.981	10.0724	11.8896	yes-up
	SAMD5 (sterile alpha motif domain containing 5)	389432	5.83293	3.71093	2.122	5.8562	4.94775	6.76466	yes-up
	IFI44 (interferon induced protein 44)	10561	5.26327	3.14277	2.1205	5.35377	4.44533	6.26222	yes-up
	ADAMTSL1 (ADAMTS like 1)	92949	5.81832	3.70327	2.11505	5.8562	4.94775	6.76466	yes-up
	MGLL (monoglyceride lipase)	11343	3.40882	1.29604	2.11278	3.44453	2.5361	4.35295	yes-up
	MYLK (myosin light chain kinase)	4638	7.85713	5.75828	2.09885	7.96642	7.05793	8.87491	yes-up
	SEMA7A (semaphorin 7A (John Milton Hagen blood group))	8482	3.73478	1.63877	2.09601	3.74599	2.83756	4.65442	yes-up
	INHBA (inhibin subunit beta A)	3624	5.95149	3.9334	2.01809	6.05718	5.14872	6.96563	yes-up
	TAGLN (transgelin)	6876	3.87551	1.86149	2.01402	3.94696	3.03853	4.85539	yes-up
	NIM1K (NIM1 serine/threonine protein kinase)	167359	4.86337	2.8556	2.00777	4.95183	4.04339	5.86027	yes-up
	CHAC1 (ChaC glutathione specific gamma-glutamylcyclotransferase 1)	79094	4.34436	2.33763	2.00673	4.34891	3.44047	5.25734	yes-up
	BNIP3 (BCL2 interacting protein 3)	664	7.49895	5.50443	1.99452	7.56447	6.65599	8.47296	yes-up
	MT1X (metallothionein 1X)	4501	5.45492	3.46146	1.99346	5.55475	4.6463	6.46319	yes-up
	CRYAB (crystallin alpha B)	1410	10.0298	8.05723	1.9726	10.0766	9.16809	10.9852	yes-up
	ANXA6 (annexin A6)	309	5.80263	3.83172	1.97091	5.8562	4.94775	6.76466	yes-up
	PTPRB (protein tyrosine phosphatase receptor type B)	5787	6.97108	5.03013	1.94095	7.06204	6.15357	7.97052	yes-up
	TMPRSS5 (transmembrane serine protease 5)	80975	4.40673	2.47886	1.92787	4.44939	3.54096	5.35783	yes-up
	PTK7 (protein tyrosine kinase 7 (inactive))	5754	5.95817	4.03754	1.92063	6.05718	5.14872	6.96563	yes-up
	BAALC (BAALC binder of MAP3K1 and KLF4)	79870	4.85086	2.93619	1.91467	4.95183	4.04339	5.86027	yes-up
	CTNND2 (catenin delta 2)	1501	5.83837	3.92684	1.91153	5.8562	4.94775	6.76466	yes-up
	PTPRN (protein tyrosine phosphatase receptor type N)	5798	1.89851	0	1.89851	1.93723	1.02881	2.84565	yes-up
	SCRG1 (stimulator of chondrogenesis 1)	11341	5.32271	3.42469	1.89802	5.35377	4.44533	6.26222	yes-up
	LY6E (lymphocyte antigen 6 family member E)	4061	5.78019	3.9003	1.87989	5.8562	4.94775	6.76466	yes-up
	VEGFA (vascular endothelial growth factor A)	7422	7.95158	6.07913	1.87245	8.06691	7.15841	8.9754	yes-up
	MT3 (metallothionein 3)	4504	3.96114	2.09005	1.87109	4.04745	3.13902	4.95588	yes-up
	SEMA3B (semaphorin 3B)	7869	6.60779	4.75259	1.85519	6.6601	5.75163	7.56856	yes-up
	IFITM2 (interferon induced transmembrane protein 2)	10581	5.62932	3.77806	1.85126	5.65523	4.74678	6.56368	yes-up
	C5orf46 (chromosome 5 open reading frame 46)	389336	7.46681	5.61567	1.85113	7.56447	6.65599	8.47296	yes-up
	ACP5 (acid phosphatase 5, tartrate resistant)	54	3.17078	1.3362	1.83458	3.24356	2.33513	4.15198	yes-up
	ANGPT1 (angiopoietin 1)	284	2.95399	1.1232	1.83079	3.04258	2.13416	3.95101	yes-up
	BAALC-AS2 (BAALC antisense RNA 2)	157556	2.52969	0.699376	1.83032	2.54015	1.63173	3.44857	yes-up
	CCDC110 (coiled-coil domain containing 110)	256309	2.59972	0.788911	1.81081	2.64064	1.73222	3.54906	yes-up
	CXCL8 (C-X-C motif chemokine ligand 8)	3576	5.24153	3.43859	1.80294	5.25329	4.34484	6.16173	yes-up
	AGT (angiotensinogen)	183	2.87853	1.07655	1.80199	2.9421	2.03367	3.85052	yes-up
	HILPDA (hypoxia inducible lipid droplet associated)	29923	4.90718	3.1084	1.79878	4.95183	4.04339	5.86027	yes-up
	PFKFB4 (6-phosphofructo-2-kinase/fructose-2,6-biphosphatase 4)	5210	7.09748	5.30766	1.78981	7.16253	6.25405	8.071	yes-up
	FAM162A (family with sequence similarity 162 member A)	26355	7.5875	5.80285	1.78466	7.66496	6.75648	8.57345	yes-up
	CD180 (CD180 molecule)	4064	3.15343	1.37527	1.77816	3.24356	2.33513	4.15198	yes-up
	SPTBN4 (spectrin beta, non-erythrocytic 4)	57731	3.34908	1.57307	1.77601	3.34404	2.43562	4.25247	yes-up
	EFEMP1 (EGF containing fibulin extracellular matrix protein 1)	2202	8.10881	6.36164	1.74716	8.16739	7.2589	9.07589	yes-up
	PMEPA1 (prostate transmembrane protein, androgen induced 1)	56937	8.08688	6.34082	1.74605	8.16739	7.2589	9.07589	yes-up
	TUBA4A (tubulin alpha 4a)	7277	5.22084	3.48398	1.73687	5.25329	4.34484	6.16173	yes-up
	MT1M (metallothionein 1M)	4499	3.51683	1.791	1.72582	3.54502	2.63659	4.45344	yes-up
	INHBA-AS1 (INHBA antisense RNA 1)	285954	4.45711	2.73311	1.724	4.54988	3.64145	5.45831	yes-up
	DEPP1 (DEPP1 autophagy regulator)	11067	6.1643	4.4504	1.7139	6.25815	5.34969	7.16661	yes-up
	TRPC4 (transient receptor potential cation channel subfamily C member 4)	7223	4.0576	2.34749	1.71011	4.14793	3.2395	5.05636	yes-up
	IGFBP2 (insulin like growth factor binding protein 2)	3485	9.29174	7.59266	1.69908	9.37323	8.4647	10.2818	yes-up
	MT1JP (metallothionein 1J, pseudogene)	4498	4.01978	2.33763	1.68216	4.04745	3.13902	4.95588	yes-up
	CDON (cell adhesion associated, oncogene regulated)	50937	5.77168	4.09426	1.67743	5.8562	4.94775	6.76466	yes-up
	TGFBI (transforming growth factor beta induced)	7045	8.0975	6.42586	1.67165	8.16739	7.2589	9.07589	yes-up
	TXNIP (thioredoxin interacting protein)	10628	5.32271	3.65646	1.66625	5.35377	4.44533	6.26222	yes-up
	STC2 (stanniocalcin 2)	8614	6.25389	4.60632	1.64757	6.35864	5.45018	7.2671	yes-up
	COL6A3 (collagen type VI alpha 3 chain)	1293	2.85725	1.21221	1.64504	2.9421	2.03367	3.85052	yes-up
	LIPA (lipase A, lysosomal acid type)	3988	6.81471	5.17001	1.64469	6.86107	5.9526	7.76954	yes-up
	LRMDA (leucine rich melanocyte differentiation associated)	83938	6.26538	4.62872	1.63666	6.35864	5.45018	7.2671	yes-up
	GRIA3 (glutamate ionotropic receptor AMPA type subunit 3)	2892	4.14216	2.50551	1.63664	4.14793	3.2395	5.05636	yes-up
	STK32B (serine/threonine kinase 32B)	55351	3.52134	1.88875	1.63259	3.54502	2.63659	4.45344	yes-up
	TMSB10 (thymosin beta 10)	9168	11.2686	9.6505	1.61808	11.383	10.4744	12.2916	yes-up
	CCL2 (C-C motif chemokine ligand 2)	6347	3.73089	2.11335	1.61754	3.74599	2.83756	4.65442	yes-up
	TRABD2A (TraB domain containing 2A)	129293	11.2702	9.65336	1.61682	11.383	10.4744	12.2916	yes-up
	MEF2C (myocyte enhancer factor 2C)	4208	5.40201	3.78896	1.61306	5.45426	4.54581	6.3627	yes-up
	ANKZF1 (ankyrin repeat and zinc finger peptidyl tRNA hydrolase 1)	55139	5.49107	3.88684	1.60423	5.55475	4.6463	6.46319	yes-up
	PRIMA1 (proline rich membrane anchor 1)	145270	2.10523	0.501687	1.60354	2.1382	1.22979	3.04662	yes-up
	ALK (ALK receptor tyrosine kinase)	238	5.16564	3.56648	1.59916	5.25329	4.34484	6.16173	yes-up
	PLEKHS1 (pleckstrin homology domain containing S1)	79949	1.58991	0	1.58991	1.63577	0.727354	2.54419	yes-up
	BAMBI (BMP and activin membrane bound inhibitor)	25805	4.74282	3.15965	1.58317	4.75085	3.84242	5.65929	yes-up
	PPFIA4 (PTPRF interacting protein alpha 4)	8497	4.87577	3.29316	1.58261	4.95183	4.04339	5.86027	yes-up
	BMS1P18 (BMS1 pseudogene 18)	414763	2.35849	0.788911	1.56958	2.43966	1.53124	3.34808	yes-up
	ENOX1 (ecto-NOX disulfide-thiol exchanger 1)	55068	4.04824	2.47886	1.56938	4.04745	3.13902	4.95588	yes-up
	RAB20 (RAB20, member RAS oncogene family)	55647	4.16543	2.59925	1.56618	4.24842	3.33999	5.15685	yes-up
	COL11A1 (collagen type XI alpha 1 chain)	1301	6.88738	5.32398	1.5634	6.96156	6.05308	7.87003	yes-up
	DDIT4L (DNA damage inducible transcript 4 like)	115265	1.65714	0.096682	1.56046	1.73626	0.82784	2.64468	yes-up
	MLC1 (modulator of VRAC current 1)	23209	4.13333	2.57429	1.55905	4.14793	3.2395	5.05636	yes-up
	FKBPL (FKBP prolyl isomerase like)	63943	2.63349	1.07655	1.55695	2.64064	1.73222	3.54906	yes-up
	TCAF2 (TRPM8 channel associated factor 2)	285966	6.26404	4.71311	1.55093	6.35864	5.45018	7.2671	yes-up
	PIPOX (pipecolic acid and sarcosine oxidase)	51268	7.85333	6.30459	1.54873	7.96642	7.05793	8.87491	yes-up
	FLOT1 (flotillin 1)	10211	8.67515	7.12646	1.54868	8.77031	7.8618	9.67883	yes-up
	WNT5A (Wnt family member 5A)	7474	3.65891	2.11335	1.54556	3.74599	2.83756	4.65442	yes-up
	NUPR1 (nuclear protein 1, transcriptional regulator)	26471	5.87854	4.33623	1.54231	5.95669	5.04824	6.86514	yes-up
	XAF1 (XIAP associated factor 1)	54739	3.17652	1.63877	1.53775	3.24356	2.33513	4.15198	yes-up
	CHSY3 (chondroitin sulfate synthase 3)	337876	3.2382	1.7016	1.53659	3.24356	2.33513	4.15198	yes-up
	TCAF2P1 (TRPM8 channel associated factor 2 pseudogene 1)	653691	7.04863	5.51321	1.53542	7.06204	6.15357	7.97052	yes-up
	FER1L4 (fer-1 like family member 4 (pseudogene))	80307	7.03171	5.4967	1.53501	7.06204	6.15357	7.97052	yes-up
	DENND2A (DENN domain containing 2A)	27147	7.2775	5.74622	1.53128	7.3635	6.45502	8.27198	yes-up
	SLC2A3 (solute carrier family 2 member 3)	6515	4.15093	2.6238	1.52713	4.24842	3.33999	5.15685	yes-up
	CLMP (CXADR like membrane protein)	79827	3.87198	2.34749	1.52449	3.94696	3.03853	4.85539	yes-up
	GRIP2 (glutamate receptor interacting protein 2)	80852	4.31604	2.79205	1.52399	4.34891	3.44047	5.25734	yes-up
	CFB (complement factor B)	629	4.33925	2.82064	1.51861	4.34891	3.44047	5.25734	yes-up
	SP110 (SP110 nuclear body protein)	3431	5.26327	3.74489	1.51838	5.35377	4.44533	6.26222	yes-up
	PDGFD (platelet derived growth factor D)	80310	4.02616	2.51429	1.51186	4.04745	3.13902	4.95588	yes-up
	VCAM1 (vascular cell adhesion molecule 1)	7412	2.00557	0.501687	1.50388	2.03772	1.1293	2.94614	yes-up
	CD83 (CD83 molecule)	9308	2.75355	1.25473	1.49882	2.84161	1.93319	3.75003	yes-up
	PARP15 (poly(ADP-ribose) polymerase family member 15)	165631	3.18224	1.68615	1.49609	3.24356	2.33513	4.15198	yes-up
	NOVA1 (NOVA alternative splicing regulator 1)	4857	3.70729	2.21377	1.49352	3.74599	2.83756	4.65442	yes-up
	SAMD9 (sterile alpha motif domain containing 9)	54809	4.63439	3.14277	1.49162	4.65037	3.74193	5.5588	yes-up
	ADM (adrenomedullin)	133	6.40882	4.91883	1.48999	6.45912	5.55066	7.36759	yes-up
	RNF180 (ring finger protein 180)	285671	3.48017	1.99291	1.48726	3.54502	2.63659	4.45344	yes-up
	JUNB (JunB proto-oncogene, AP-1 transcription factor subunit)	3726	5.9236	4.43661	1.48699	5.95669	5.04824	6.86514	yes-up
	NKAIN3 (sodium/potassium transporting ATPase interacting 3)	286183	8.09864	6.61829	1.48034	8.16739	7.2589	9.07589	yes-up
	PTPRH (protein tyrosine phosphatase receptor type H)	5794	2.75355	1.27553	1.47802	2.84161	1.93319	3.75003	yes-up
	TRIM31-AS1 (TRIM31 antisense RNA 1)	104533120	4.20809	2.73311	1.47498	4.24842	3.33999	5.15685	yes-up
	TRIM15 (tripartite motif containing 15)	89870	4.22203	2.74807	1.47396	4.24842	3.33999	5.15685	yes-up
	TRIM31 (tripartite motif containing 31)	11074	4.21926	2.74807	1.47118	4.24842	3.33999	5.15685	yes-up
	BVES (blood vessel epicardial substance)	11149	6.59499	5.12488	1.47011	6.6601	5.75163	7.56856	yes-up
	PLAU (plasminogen activator, urokinase)	5328	6.9752	5.50553	1.46968	7.06204	6.15357	7.97052	yes-up
	PARP8 (poly(ADP-ribose) polymerase family member 8)	79668	3.83617	2.367	1.46917	3.84647	2.93805	4.7549	yes-up
	PAX8 (paired box 8)	7849	3.3026	1.83371	1.46889	3.34404	2.43562	4.25247	yes-up
	SAMD9L (sterile alpha motif domain containing 9 like)	219285	4.61127	3.14277	1.4685	4.65037	3.74193	5.5588	yes-up
	C10orf55 (chromosome 10 putative open reading frame 55)	414236	6.9752	5.50773	1.46748	7.06204	6.15357	7.97052	yes-up
	THSD7A (thrombospondin type 1 domain containing 7A)	221981	4.17693	2.71037	1.46656	4.24842	3.33999	5.15685	yes-up
	INTS4P2 (integrator complex subunit 4 pseudogene 2)	644619	7.36115	5.89731	1.46384	7.46399	6.55551	8.37247	yes-up
	FABP7 (fatty acid binding protein 7)	2173	5.87413	4.41334	1.46079	5.95669	5.04824	6.86514	yes-up
	OBSL1 (obscurin like cytoskeletal adaptor 1)	23363	7.11327	5.6549	1.45837	7.16253	6.25405	8.071	yes-up
	SCNN1B (sodium channel epithelial 1 subunit beta)	6338	2.27534	0.817562	1.45778	2.33918	1.43076	3.2476	yes-up
	ETF1P1 (eukaryotic translation termination factor 1 pseudogene 1)	6824	4.22757	2.77023	1.45735	4.24842	3.33999	5.15685	yes-up
	TRIM10 (tripartite motif containing 10)	10107	4.18834	2.73311	1.45523	4.24842	3.33999	5.15685	yes-up
	MT1E (metallothionein 1E)	4493	6.84295	5.39224	1.45072	6.86107	5.9526	7.76954	yes-up
	AGBL4 (AGBL carboxypeptidase 4)	84871	4.57479	3.12569	1.4491	4.65037	3.74193	5.5588	yes-up
	TRIM40 (tripartite motif containing 40)	135644	4.19401	2.74807	1.44594	4.24842	3.33999	5.15685	yes-up
	TMEM98 (transmembrane protein 98)	26022	2.08095	0.636442	1.44451	2.1382	1.22979	3.04662	yes-up
	PDE3A (phosphodiesterase 3A)	5139	7.93114	6.48845	1.44269	7.96642	7.05793	8.87491	yes-up
	SLC27A6 (solute carrier family 27 member 6)	28965	3.68733	2.24574	1.44158	3.74599	2.83756	4.65442	yes-up
	GAPDHP70 (glyceraldehyde 3 phosphate dehydrogenase pseudogene 70)	642259	2.14089	0.699376	1.44152	2.1382	1.22979	3.04662	yes-up
	PGF (placental growth factor)	5228	2.92701	1.48651	1.4405	2.9421	2.03367	3.85052	yes-up
	RNF5 (ring finger protein 5)	6048	5.3547	3.91694	1.43776	5.45426	4.54581	6.3627	yes-up
	VCAN (versican)	1462	7.51517	6.07765	1.43753	7.56447	6.65599	8.47296	yes-up
	VCAN-AS1 (VCAN antisense RNA 1)	100873929	6.42277	4.98664	1.43614	6.45912	5.55066	7.36759	yes-up
	PGAM4 (phosphoglycerate mutase family member 4)	441531	4.82551	3.39172	1.43379	4.85134	3.9429	5.75978	yes-up
	CCDC153 (coiled-coil domain containing 153)	283152	1.89851	0.465935	1.43258	1.93723	1.02881	2.84565	yes-up
	NEU1 (neuraminidase 1)	4758	6.15779	4.72639	1.4314	6.25815	5.34969	7.16661	yes-up
	SLC7A5 (solute carrier family 7 member 5)	8140	6.69984	5.26929	1.43055	6.76058	5.85212	7.66905	yes-up
	ZNF385D-AS1 (ZNF385D antisense RNA 1)	100874216	1.92603	0.501687	1.42434	1.93723	1.02881	2.84565	yes-up
	HLA-DMA (major histocompatibility complex, class II, DM alpha)	3108	2.20968	0.788911	1.42077	2.23869	1.33027	3.14711	yes-up
	IRF9 (interferon regulatory factor 9)	10379	5.35975	3.93993	1.41983	5.45426	4.54581	6.3627	yes-up
	OAS3 (2'-5'-oligoadenylate synthetase 3)	4940	4.81082	3.39172	1.4191	4.85134	3.9429	5.75978	yes-up
	HEPH (hephaestin)	9843	4.0669	2.64793	1.41897	4.14793	3.2395	5.05636	yes-up
	FAP (fibroblast activation protein alpha)	2191	3.7464	2.3277	1.4187	3.74599	2.83756	4.65442	yes-up
	FRMD4B (FERM domain containing 4B)	23150	3.35921	1.94177	1.41744	3.44453	2.5361	4.35295	yes-up
	TRIM26BP (tripartite motif containing 26B, pseudogene)	404024	4.1855	2.77023	1.41527	4.24842	3.33999	5.15685	yes-up
	SCUBE3 (signal peptide, CUB domain and EGF like domain containing 3)	222663	5.76978	4.3559	1.41389	5.8562	4.94775	6.76466	yes-up
	ADAMTS9 (ADAM metallopeptidase with thrombospondin type 1 motif 9)	56999	2.286	0.873212	1.41279	2.33918	1.43076	3.2476	yes-up
	HLA-B (major histocompatibility complex, class I, B)	3106	8.8738	7.4714	1.40239	8.97129	8.06277	9.8798	yes-up
	RNF181 (ring finger protein 181)	51255	5.99518	4.59395	1.40122	6.05718	5.14872	6.96563	yes-up
	SH3BGR (SH3 domain binding glutamate rich protein)	6450	2.59115	1.19046	1.40068	2.64064	1.73222	3.54906	yes-up
	TGM5 (transglutaminase 5)	9333	1.82733	0.429275	1.39805	1.83675	0.928326	2.74516	yes-up
	TNFSF4 (TNF superfamily member 4)	7292	3.31306	1.9155	1.39755	3.34404	2.43562	4.25247	yes-up
	WASF5P (WASP family member 5, pseudogene)	387122	5.7274	4.33127	1.39613	5.75572	4.84727	6.66417	yes-up
	RASSF4 (Ras association domain family member 4)	83937	6.65635	5.26149	1.39486	6.76058	5.85212	7.66905	yes-up
	TRIM2 (tripartite motif containing 2)	23321	6.83889	5.44484	1.39405	6.86107	5.9526	7.76954	yes-up
	MT1F (metallothionein 1F)	4494	4.01659	2.6238	1.39279	4.04745	3.13902	4.95588	yes-up
	RPL31P49 (ribosomal protein L31 pseudogene 49)	100129882	2.4655	1.07655	1.38896	2.54015	1.63173	3.44857	yes-up
	PLAAT4 (phospholipase A and acyltransferase 4)	5920	3.9875	2.59925	1.38824	4.04745	3.13902	4.95588	yes-up
	NMB (neuromedin B)	4828	3.72306	2.33763	1.38543	3.74599	2.83756	4.65442	yes-up
	ZFP36 (ZFP36 ring finger protein)	7538	5.12466	3.74115	1.38351	5.1528	4.24436	6.06124	yes-up
	ZNF626 (zinc finger protein 626)	199777	1.42612	0.0491507	1.37697	1.4348	0.526381	2.34322	yes-up
	DPYSL4 (dihydropyrimidinase like 4)	10570	6.40088	5.02399	1.37688	6.45912	5.55066	7.36759	yes-up
	PAIP1P1 (poly(A) binding protein interacting protein 1 pseudogene 1)	100421582	4.20809	2.83472	1.37337	4.24842	3.33999	5.15685	yes-up
	ITGA9 (integrin subunit alpha 9)	3680	5.19704	3.82468	1.37236	5.25329	4.34484	6.16173	yes-up
	DIRC3 (disrupted in renal carcinoma 3)	729582	3.69934	2.3277	1.37163	3.74599	2.83756	4.65442	yes-up
	SLC7A11-AS1 (SLC7A11 antisense RNA 1)	641364	5.27802	3.90698	1.37105	5.35377	4.44533	6.26222	yes-up
	PTPRZ1 (protein tyrosine phosphatase receptor type Z1)	5803	4.91062	3.54093	1.36969	4.95183	4.04339	5.86027	yes-up
	CFAP300 (cilia and flagella associated protein 300)	85016	2.24289	0.873212	1.36968	2.23869	1.33027	3.14711	yes-up
	CPE (carboxypeptidase E)	1363	1.72137	0.353036	1.36834	1.73626	0.82784	2.64468	yes-up
	CARMN (cardiac mesoderm enhancer-associated non-coding RNA)	728264	1.36711	0	1.36711	1.4348	0.526381	2.34322	yes-up
	SLC16A9 (solute carrier family 16 member 9)	220963	5.47253	4.10592	1.36661	5.55475	4.6463	6.46319	yes-up
	SIRPA (signal regulatory protein alpha)	140885	6.6512	5.28476	1.36644	6.76058	5.85212	7.66905	yes-up
	AKR1C3 (aldo-keto reductase family 1 member C3)	8644	5.6093	4.24689	1.36242	5.65523	4.74678	6.56368	yes-up
	GFAP (glial fibrillary acidic protein)	2670	10.6659	9.30475	1.36119	10.78	9.87147	11.6886	yes-up
	PSD4 (pleckstrin and Sec7 domain containing 4)	23550	4.24952	2.88973	1.3598	4.24842	3.33999	5.15685	yes-up
	OLFML2A (olfactomedin like 2A)	169611	3.13586	1.77648	1.35937	3.14307	2.23465	4.05149	yes-up
	MGP (matrix Gla protein)	4256	4.02297	2.66379	1.35918	4.04745	3.13902	4.95588	yes-up
	GJB2 (gap junction protein beta 2)	2706	4.52392	3.16524	1.35868	4.54988	3.64145	5.45831	yes-up
	CASP1 (caspase 1)	834	3.60033	2.24574	1.35459	3.6455	2.73708	4.55393	yes-up
	TUBBP2 (tubulin beta pseudogene 2)	647000	3.8506	2.49668	1.35392	3.94696	3.03853	4.85539	yes-up
	USP8P1 (USP8 pseudogene 1)	100287272	5.7526	4.39919	1.3534	5.8562	4.94775	6.76466	yes-up
	RNF5P1 (ring finger protein 5 pseudogene 1)	286140	2.90643	1.55617	1.35026	2.9421	2.03367	3.85052	yes-up
	AKR1C2 (aldo-keto reductase family 1 member C2)	1646	3.12402	1.77648	1.34754	3.14307	2.23465	4.05149	yes-up
	COL9A2 (collagen type IX alpha 2 chain)	1298	3.27076	1.9287	1.34206	3.34404	2.43562	4.25247	yes-up
	SLC7A11 (solute carrier family 7 member 11)	23657	5.70573	4.36563	1.3401	5.75572	4.84727	6.66417	yes-up
	NFATC2 (nuclear factor of activated T cells 2)	4773	3.57448	2.23516	1.33932	3.6455	2.73708	4.55393	yes-up
	NRGN (neurogranin)	4900	4.86515	3.52799	1.33716	4.95183	4.04339	5.86027	yes-up
	THY1 (Thy-1 cell surface antigen)	7070	8.26764	6.93422	1.33342	8.36837	7.45986	9.27687	yes-up
	NDP (norrin cystine knot growth factor NDP)	4693	2.70672	1.37527	1.33145	2.74112	1.8327	3.64954	yes-up
	PLOD2 (procollagen-lysine,2-oxoglutarate 5-dioxygenase 2)	5352	7.88325	6.5527	1.33054	7.96642	7.05793	8.87491	yes-up
	DDO (D-aspartate oxidase)	8528	2.53863	1.21221	1.32643	2.54015	1.63173	3.44857	yes-up
	CARD16 (caspase recruitment domain family member 16)	114769	2.98048	1.65473	1.32575	3.04258	2.13416	3.95101	yes-up
	TNS1 (tensin 1)	7145	2.73811	1.41331	1.3248	2.74112	1.8327	3.64954	yes-up
	POLE4 (DNA polymerase epsilon 4, accessory subunit)	56655	5.58361	4.25999	1.32362	5.65523	4.74678	6.56368	yes-up
	USP2-AS1 (USP2 antisense RNA 1 (head to head))	100499227	8.28152	6.95854	1.32298	8.36837	7.45986	9.27687	yes-up
	SPAG4 (sperm associated antigen 4)	6676	4.72334	3.40122	1.32213	4.75085	3.84242	5.65929	yes-up
	SPP1 (secreted phosphoprotein 1)	6696	6.3724	5.05139	1.32101	6.45912	5.55066	7.36759	yes-up
	TRIM39 (tripartite motif containing 39)	56658	4.64271	3.32344	1.31927	4.65037	3.74193	5.5588	yes-up
	BMS1P17 (BMS1 pseudogene 17)	101101776	2.01841	0.699376	1.31903	2.03772	1.1293	2.94614	yes-up
	SLC6A6 (solute carrier family 6 member 6)	6533	6.4348	5.11625	1.31854	6.45912	5.55066	7.36759	yes-up
	HAS2-AS1 (HAS2 antisense RNA 1)	594842	3.47552	2.15884	1.31668	3.54502	2.63659	4.45344	yes-up
	KCTD11 (potassium channel tetramerization domain containing 11)	147040	4.48745	3.1708	1.31665	4.54988	3.64145	5.45831	yes-up
	CHI3L1 (chitinase 3 like 1)	1116	1.95303	0.636442	1.31659	2.03772	1.1293	2.94614	yes-up
	NKX2-1 (NK2 homeobox 1)	7080	1.95303	0.636442	1.31659	2.03772	1.1293	2.94614	yes-up
	PRKAR2B (protein kinase cAMP-dependent type II regulatory subunit beta)	5577	3.03205	1.71689	1.31515	3.04258	2.13416	3.95101	yes-up
	ABCB4 (ATP binding cassette subfamily B member 4)	5244	2.4371	1.1232	1.3139	2.43966	1.53124	3.34808	yes-up
	ZNF681 (zinc finger protein 681)	148213	1.62392	0.31335	1.31057	1.63577	0.727354	2.54419	yes-up
	RCN1 (reticulocalbin 1)	5954	8.04474	6.73648	1.30827	8.06691	7.15841	8.9754	yes-up
	C12orf60 (chromosome 12 open reading frame 60)	144608	4.10652	2.79925	1.30728	4.14793	3.2395	5.05636	yes-up
	DDIT4 (DNA damage inducible transcript 4)	54541	6.55809	5.25102	1.30707	6.6601	5.75163	7.56856	yes-up
	SH3PXD2A (SH3 and PX domains 2A)	9644	5.12169	3.81761	1.30408	5.1528	4.24436	6.06124	yes-up
	TSPAN13 (tetraspanin 13)	27075	3.8289	2.53169	1.29721	3.84647	2.93805	4.7549	yes-up
	ASB1 (ankyrin repeat and SOCS box containing 1)	51665	5.06403	3.76709	1.29694	5.1528	4.24436	6.06124	yes-up
	TNFRSF10C (TNF receptor superfamily member 10c)	8794	2.05626	0.759679	1.29658	2.1382	1.22979	3.04662	yes-up
	MMP2 (matrix metallopeptidase 2)	4313	6.53593	5.24048	1.29545	6.55961	5.65115	7.46807	yes-up
	SCGB3A2 (secretoglobin family 3A member 2)	117156	3.69535	2.40526	1.29009	3.74599	2.83756	4.65442	yes-up
	MUC12 (mucin 12, cell surface associated)	10071	2.31751	1.02834	1.28918	2.33918	1.43076	3.2476	yes-up
	FBXO3 (F-box protein 3)	26273	3.73089	2.44253	1.28836	3.74599	2.83756	4.65442	yes-up
	MT1H (metallothionein 1H)	4496	2.68272	1.39441	1.28831	2.74112	1.8327	3.64954	yes-up
	PLSCR1 (phospholipid scramblase 1)	5359	4.48513	3.1983	1.28684	4.54988	3.64145	5.45831	yes-up
	CKB (creatine kinase B)	1152	7.94066	6.65448	1.28618	7.96642	7.05793	8.87491	yes-up
	FTLP2 (ferritin light chain pseudogene 2)	392437	4.08532	2.79925	1.28607	4.14793	3.2395	5.05636	yes-up
	ABT1 (activator of basal transcription 1)	29777	4.15093	2.86935	1.28159	4.24842	3.33999	5.15685	yes-up
	SCD (stearoyl-CoA desaturase)	6319	9.33127	8.05102	1.28025	9.37323	8.4647	10.2818	yes-up
	ENPP5 (ectonucleotide pyrophosphatase/phosphodiesterase family member 5)	59084	1.97954	0.699376	1.28016	2.03772	1.1293	2.94614	yes-up
	INTS4P1 (integrator complex subunit 4 pseudogene 1)	285905	7.14582	5.87107	1.27476	7.16253	6.25405	8.071	yes-up
	HOXB9 (homeobox B9)	3219	3.26538	1.99291	1.27247	3.34404	2.43562	4.25247	yes-up
	MIR3158-1 (microRNA 3158-1)	100422900	1.76774	0.501687	1.26605	1.83675	0.928326	2.74516	yes-up
	PIH1D2 (PIH1 domain containing 2)	120379	2.9673	1.7016	1.2657	3.04258	2.13416	3.95101	yes-up
	COX7CP1 (cytochrome c oxidase subunit 7C pseudogene 1)	9386	2.87147	1.60629	1.26518	2.9421	2.03367	3.85052	yes-up
	HCG4P3 (HLA complex group 4 pseudogene 3)	353001	6.00811	4.74516	1.26295	6.05718	5.14872	6.96563	yes-up
	HLA-N (major histocompatibility complex, class I, N (pseudogene))	267014	3.91725	2.65588	1.26137	3.94696	3.03853	4.85539	yes-up
	MICC (MHC class I polypeptide-related sequence C (pseudogene))	100129192	3.91725	2.65588	1.26137	3.94696	3.03853	4.85539	yes-up
	UBQLN1P1 (ubiquilin 1 pseudogene 1)	387117	3.91725	2.65588	1.26137	3.94696	3.03853	4.85539	yes-up
	CADM1 (cell adhesion molecule 1)	23705	6.11584	4.85462	1.26122	6.15766	5.24921	7.06612	yes-up
	ANKRD30BL (ankyrin repeat domain 30B like)	554226	8.79624	7.53506	1.26118	8.8708	7.96228	9.77931	yes-up
	MICD (MHC class I polypeptide-related sequence D (pseudogene))	4279	6.00166	4.74142	1.26023	6.05718	5.14872	6.96563	yes-up
	IFT46 (intraflagellar transport 46)	56912	3.88255	2.6238	1.25876	3.94696	3.03853	4.85539	yes-up
	DDX39BP2 (DEAD-box helicase 39B pseudogene 2)	100048923	5.99923	4.74142	1.25781	6.05718	5.14872	6.96563	yes-up
	MCCD1P2 (mitochondrial coiled-coil domain 1 pseudogene 2)	100048924	5.99923	4.74142	1.25781	6.05718	5.14872	6.96563	yes-up
	ELMOD1 (ELMO domain containing 1)	55531	2.81372	1.55617	1.25755	2.84161	1.93319	3.75003	yes-up
	ARC (activity regulated cytoskeleton associated protein)	23237	2.70672	1.45037	1.25635	2.74112	1.8327	3.64954	yes-up
	HCG9 (HLA complex group 9)	10255	6.00811	4.75259	1.25552	6.05718	5.14872	6.96563	yes-up
	IFI35 (interferon induced protein 35)	3430	4.80342	3.5495	1.25393	4.85134	3.9429	5.75978	yes-up
	UBBP4 (ubiquitin B pseudogene 4)	23666	5.47602	4.22299	1.25303	5.55475	4.6463	6.46319	yes-up
	ZNF141 (zinc finger protein 141)	7700	5.07943	3.82821	1.25122	5.1528	4.24436	6.06124	yes-up
	HCG19P (HLA complex group 19 pseudogene)	414776	3.92067	2.67166	1.24901	3.94696	3.03853	4.85539	yes-up
	HLA-W (major histocompatibility complex, class I, W (pseudogene))	352966	6.01213	4.76368	1.24845	6.05718	5.14872	6.96563	yes-up
	INSIG1 (insulin induced gene 1)	3638	6.62992	5.38148	1.24844	6.6601	5.75163	7.56856	yes-up
	SH2D4A (SH2 domain containing 4A)	63898	1.5194	0.272542	1.24686	1.53529	0.626867	2.4437	yes-up
	RRAGD (Ras related GTP binding D)	58528	4.7036	3.45692	1.24669	4.75085	3.84242	5.65929	yes-up
	PDZRN3 (PDZ domain containing ring finger 3)	23024	6.23201	4.98664	1.24538	6.25815	5.34969	7.16661	yes-up
	ARMC10P1 (armadillo repeat containing 10 pseudogene 1)	389137	2.5207	1.27553	1.24516	2.54015	1.63173	3.44857	yes-up
	HLA-C (major histocompatibility complex, class I, C)	3107	8.372	7.12789	1.24411	8.46885	7.56035	9.37736	yes-up
	L3MBTL4 (L3MBTL histone methyl-lysine binding protein 4)	91133	5.05782	3.81406	1.24376	5.1528	4.24436	6.06124	yes-up
	C4orf3 (chromosome 4 open reading frame 3)	401152	5.08859	3.8457	1.24289	5.1528	4.24436	6.06124	yes-up
	ASNS (asparagine synthetase (glutamine-hydrolyzing))	440	5.90557	4.66465	1.24092	5.95669	5.04824	6.86514	yes-up
	EGR3 (early growth response 3)	1960	2.82837	1.58978	1.2386	2.84161	1.93319	3.75003	yes-up
	HLA-K (major histocompatibility complex, class I, K (pseudogene))	3138	7.82163	6.58379	1.23784	7.86593	6.95744	8.77442	yes-up
	CSRP1 (cysteine and glycine rich protein 1)	1465	7.42342	6.186	1.23742	7.46399	6.55551	8.37247	yes-up
	CDH5 (cadherin 5)	1003	1.58991	0.353036	1.23688	1.63577	0.727354	2.54419	yes-up
	MIR3151 (microRNA 3151)	100422992	1.58991	0.353036	1.23688	1.63577	0.727354	2.54419	yes-up
	SLC35B2 (solute carrier family 35 member B2)	347734	5.61036	4.3753	1.23506	5.65523	4.74678	6.56368	yes-up
	RGMA (repulsive guidance molecule BMP co-receptor a)	56963	4.1712	2.93619	1.235	4.24842	3.33999	5.15685	yes-up
	KRT13 (keratin 13)	3860	3.22718	1.99291	1.23427	3.24356	2.33513	4.15198	yes-up
	ZNF92 (zinc finger protein 92)	168374	5.28069	4.04664	1.23405	5.35377	4.44533	6.26222	yes-up
	CXCL14 (C-X-C motif chemokine ligand 14)	9547	1.87046	0.636442	1.23401	1.93723	1.02881	2.84565	yes-up
	CYB5R2 (cytochrome b5 reductase 2)	51700	1.87046	0.636442	1.23401	1.93723	1.02881	2.84565	yes-up
	LRRC27 (leucine rich repeat containing 27)	80313	3.83254	2.59925	1.23328	3.84647	2.93805	4.7549	yes-up
	ARHGDIB (Rho GDP dissociation inhibitor beta)	397	1.99261	0.759679	1.23293	2.03772	1.1293	2.94614	yes-up
	SUCLA2P1 (SUCLA2 pseudogene 1)	646520	3.87904	2.64793	1.23111	3.94696	3.03853	4.85539	yes-up
	HLA-U (major histocompatibility complex, class I, U (pseudogene))	352965	7.78335	6.55377	1.22958	7.86593	6.95744	8.77442	yes-up
	TMPOP1 (thymopoietin pseudogene 1)	100129772	3.86844	2.63993	1.22851	3.94696	3.03853	4.85539	yes-up
	GLB1L (galactosidase beta 1 like)	79411	3.45205	2.2245	1.22755	3.54502	2.63659	4.45344	yes-up
	MORN2 (MORN repeat containing 2)	729967	4.22757	3.00008	1.22749	4.24842	3.33999	5.15685	yes-up
	ZNF736 (zinc finger protein 736)	728927	3.14174	1.9155	1.22623	3.14307	2.23465	4.05149	yes-up
	HCG4B (HLA complex group 4B)	80868	7.67145	6.44664	1.22481	7.76545	6.85696	8.67394	yes-up
	HLA-T (major histocompatibility complex, class I, T (pseudogene))	352964	7.67043	6.44722	1.22322	7.76545	6.85696	8.67394	yes-up
	DDX39BP1 (DEAD-box helicase 39B pseudogene 1)	100048904	7.66661	6.44492	1.22169	7.76545	6.85696	8.67394	yes-up
	MCCD1P1 (mitochondrial coiled-coil domain 1 pseudogene 1)	100048903	7.66661	6.44492	1.22169	7.76545	6.85696	8.67394	yes-up
	DHFRP2 (dihydrofolate reductase pseudogene 2)	729816	2.90643	1.68615	1.22028	2.9421	2.03367	3.85052	yes-up
	FGFR3P1 (fibroblast growth factor receptor 3 pseudogene 1)	100462812	2.90643	1.68615	1.22028	2.9421	2.03367	3.85052	yes-up
	RNU6-283P (RNA, U6 small nuclear 283, pseudogene)	106479692	2.90643	1.68615	1.22028	2.9421	2.03367	3.85052	yes-up
	ZDHHC20P2 (zinc finger DHHC-type containing 20 pseudogene 2)	100048908	2.90643	1.68615	1.22028	2.9421	2.03367	3.85052	yes-up
	MTHFD2 (methylenetetrahydrofolate dehydrogenase (NADP+ dependent) 2, methenyltetrahydrofolate cyclohydrolase)	10797	5.5706	4.351	1.21959	5.65523	4.74678	6.56368	yes-up
	KCTD15 (potassium channel tetramerization domain containing 15)	79047	3.9875	2.77023	1.21727	4.04745	3.13902	4.95588	yes-up
	IL11 (interleukin 11)	3589	3.66708	2.45169	1.21539	3.74599	2.83756	4.65442	yes-up
	WDR5B (WD repeat domain 5B)	54554	3.12995	1.9155	1.21445	3.14307	2.23465	4.05149	yes-up
	ARHGEF2 (Rho/Rac guanine nucleotide exchange factor 2)	9181	5.78207	4.56889	1.21318	5.8562	4.94775	6.76466	yes-up
	SLC25A11 (solute carrier family 25 member 11)	8402	6.08489	4.8718	1.21309	6.15766	5.24921	7.06612	yes-up
	GPSM3 (G protein signaling modulator 3)	63940	1.91234	0.699376	1.21296	1.93723	1.02881	2.84565	yes-up
	RN7SK (RNA component of 7SK nuclear ribonucleoprotein)	125050	3.34908	2.13628	1.21281	3.34404	2.43562	4.25247	yes-up
	EIF4EBP1 (eukaryotic translation initiation factor 4E binding protein 1)	1978	6.14833	4.93853	1.20979	6.15766	5.24921	7.06612	yes-up
	DOK5 (docking protein 5)	55816	4.77154	3.56225	1.20929	4.85134	3.9429	5.75978	yes-up
	DDR1 (discoidin domain receptor tyrosine kinase 1)	780	6.51116	5.3026	1.20856	6.55961	5.65115	7.46807	yes-up
	NFKBIE (NFKB inhibitor epsilon)	4794	3.68733	2.47886	1.20847	3.74599	2.83756	4.65442	yes-up
	HOXA-AS2 (HOXA cluster antisense RNA 2)	285943	2.08095	0.873212	1.20774	2.1382	1.22979	3.04662	yes-up
	GPRC5B (G protein-coupled receptor class C group 5 member B)	51704	4.46417	3.257	1.20717	4.54988	3.64145	5.45831	yes-up
	CCDC160 (coiled-coil domain containing 160)	347475	1.84185	0.636442	1.2054	1.83675	0.928326	2.74516	yes-up
	CMTM8 (CKLF like MARVEL transmembrane domain containing 8)	152189	4.15384	2.9492	1.20464	4.24842	3.33999	5.15685	yes-up
	OSCP1 (organic solute carrier partner 1)	127700	3.32861	2.12486	1.20375	3.34404	2.43562	4.25247	yes-up
	HNRNPCL1 (heterogeneous nuclear ribonucleoprotein C like 1)	343069	2.77641	1.57307	1.20334	2.84161	1.93319	3.75003	yes-up
	GNAS-AS1 (GNAS antisense RNA 1)	149775	2.1291	0.926795	1.20231	2.1382	1.22979	3.04662	yes-up
	FCGR2A (Fc fragment of IgG receptor IIa)	2212	2.36855	1.16839	1.20016	2.43966	1.53124	3.34808	yes-up
	ENO1P1 (enolase 1 pseudogene 1)	2025	5.1714	3.97214	1.19926	5.25329	4.34484	6.16173	yes-up
	CITED1 (Cbp/p300 interacting transactivator with Glu/Asp rich carboxy-terminal domain 1)	4435	2.27534	1.07655	1.1988	2.33918	1.43076	3.2476	yes-up
	MIR4647 (microRNA 4647)	100616124	4.28715	3.0909	1.19625	4.34891	3.44047	5.25734	yes-up
	MCUR1 (mitochondrial calcium uniporter regulator 1)	63933	4.74088	3.54522	1.19566	4.75085	3.84242	5.65929	yes-up
	ZNF675 (zinc finger protein 675)	171392	4.80713	3.61217	1.19496	4.85134	3.9429	5.75978	yes-up
	RSAD2 (radical S-adenosyl methionine domain containing 2)	91543	1.62392	0.429275	1.19464	1.63577	0.727354	2.54419	yes-up
	NRAV (negative regulator of antiviral response)	100506668	2.79891	1.60629	1.19262	2.84161	1.93319	3.75003	yes-up
	TM4SF1 (transmembrane 4 L six family member 1)	4071	5.98622	4.79463	1.19158	6.05718	5.14872	6.96563	yes-up
	CLDN22 (claudin 22)	53842	3.22164	2.03011	1.19153	3.24356	2.33513	4.15198	yes-up
	EFEMP2 (EGF containing fibulin extracellular matrix protein 2)	30008	4.8598	3.6683	1.1915	4.95183	4.04339	5.86027	yes-up
	HLA-J (major histocompatibility complex, class I, J (pseudogene))	3137	6.23063	5.03928	1.19135	6.25815	5.34969	7.16661	yes-up
	FER1L5 (fer-1 like family member 5)	90342	1.97954	0.788911	1.19063	2.03772	1.1293	2.94614	yes-up
	ACTBP11 (ACTB pseudogene 11)	644220	2.11721	0.926795	1.19042	2.1382	1.22979	3.04662	yes-up
	DIPK2A (divergent protein kinase domain 2A)	205428	3.12995	1.94177	1.18818	3.14307	2.23465	4.05149	yes-up
	LINC00273 (long intergenic non-protein coding RNA 273)	649159	2.00557	0.817562	1.18801	2.03772	1.1293	2.94614	yes-up
	PCMTD1P2 (protein-L-isoaspartate (D-aspartate) O-methyltransferase domain containing 1 pseudogene 2)	100287647	2.00557	0.817562	1.18801	2.03772	1.1293	2.94614	yes-up
	RSL24D1P3 (ribosomal L24 domain containing 1 pseudogene 3)	100130721	3.9275	2.74061	1.18689	3.94696	3.03853	4.85539	yes-up
	CD59 (CD59 molecule (CD59 blood group))	966	7.87555	6.68881	1.18674	7.96642	7.05793	8.87491	yes-up
	TMEM14A (transmembrane protein 14A)	28978	3.94105	2.75549	1.18555	3.94696	3.03853	4.85539	yes-up
	FANCF (FA complementation group F)	2188	2.79145	1.60629	1.18515	2.84161	1.93319	3.75003	yes-up
	IER2 (immediate early response 2)	9592	8.06461	6.88134	1.18327	8.16739	7.2589	9.07589	yes-up
	JAM3 (junctional adhesion molecule 3)	83700	5.43471	4.25214	1.18257	5.45426	4.54581	6.3627	yes-up
	RPL31P2 (ribosomal protein L31 pseudogene 2)	140753	3.00003	1.81961	1.18042	3.04258	2.13416	3.95101	yes-up
	CFAP43 (cilia and flagella associated protein 43)	80217	2.34835	1.16839	1.17996	2.33918	1.43076	3.2476	yes-up
	AKR1C1 (aldo-keto reductase family 1 member C1)	1645	3.45678	2.27703	1.17975	3.54502	2.63659	4.45344	yes-up
	HLA-H (major histocompatibility complex, class I, H (pseudogene))	3136	8.16402	6.98641	1.17761	8.26788	7.35938	9.17638	yes-up
	NAGK (N-acetylglucosamine kinase)	55577	5.4853	4.30874	1.17656	5.55475	4.6463	6.46319	yes-up
	RNF39 (ring finger protein 39)	80352	5.10824	3.9334	1.17484	5.1528	4.24436	6.06124	yes-up
	MCAM (melanoma cell adhesion molecule)	4162	3.06336	1.88875	1.17461	3.14307	2.23465	4.05149	yes-up
	CBS (cystathionine beta-synthase)	875	3.57882	2.40526	1.17356	3.6455	2.73708	4.55393	yes-up
	USP18 (ubiquitin specific peptidase 18)	11274	3.73867	2.56587	1.1728	3.74599	2.83756	4.65442	yes-up
	FLRT3 (fibronectin leucine rich transmembrane protein 3)	23767	1.44526	0.272542	1.17272	1.4348	0.526381	2.34322	yes-up
	ITGB4 (integrin subunit beta 4)	3691	8.34661	7.17433	1.17229	8.36837	7.45986	9.27687	yes-up
	RNU6-267P (RNA, U6 small nuclear 267, pseudogene)	106480565	1.67347	0.501687	1.17178	1.73626	0.82784	2.64468	yes-up
	SPARC (secreted protein acidic and cysteine rich)	6678	9.73314	8.56245	1.17069	9.77518	8.86664	10.6837	yes-up
	HAS2 (hyaluronan synthase 2)	3037	5.22501	4.05569	1.16931	5.25329	4.34484	6.16173	yes-up
	B4GAT1 (beta-1,4-glucuronyltransferase 1)	11041	4.36209	3.19284	1.16926	4.44939	3.54096	5.35783	yes-up
	METTL7B (methyltransferase like 7B)	196410	4.78099	3.61217	1.16883	4.85134	3.9429	5.75978	yes-up
	TTC30A (tetratricopeptide repeat domain 30A)	92104	2.59972	1.43196	1.16776	2.64064	1.73222	3.54906	yes-up
	SAYSD1 (SAYSVFN motif domain containing 1)	55776	3.59177	2.42401	1.16775	3.6455	2.73708	4.55393	yes-up
	VEPH1 (ventricular zone expressed PH domain containing 1)	79674	3.59177	2.42401	1.16775	3.6455	2.73708	4.55393	yes-up
	ZNF528 (zinc finger protein 528)	84436	3.90001	2.73311	1.1669	3.94696	3.03853	4.85539	yes-up
	TMEM47 (transmembrane protein 47)	83604	4.22757	3.06126	1.16632	4.24842	3.33999	5.15685	yes-up
	IFT22 (intraflagellar transport 22)	64792	4.52392	3.35798	1.16594	4.54988	3.64145	5.45831	yes-up
	PPP1R11 (protein phosphatase 1 regulatory inhibitor subunit 11)	6992	5.52521	4.36077	1.16444	5.55475	4.6463	6.46319	yes-up
	LINC00973 (long intergenic non-protein coding RNA 973)	100506377	2.85008	1.68615	1.16394	2.9421	2.03367	3.85052	yes-up
	GNG2 (G protein subunit gamma 2)	54331	3.99076	2.8277	1.16306	4.04745	3.13902	4.95588	yes-up
	EDNRB (endothelin receptor type B)	1910	2.6665	1.50424	1.16226	2.74112	1.8327	3.64954	yes-up
	APOL1 (apolipoprotein L1)	8542	4.91234	3.75233	1.16002	4.95183	4.04339	5.86027	yes-up
	TP53I11 (tumor protein p53 inducible protein 11)	9537	2.03114	0.873212	1.15792	2.03772	1.1293	2.94614	yes-up
	SLC20A1 (solute carrier family 20 member 1)	6574	5.84379	4.68617	1.15762	5.8562	4.94775	6.76466	yes-up
	GLUL (glutamate-ammonia ligase)	2752	5.90038	4.74329	1.15709	5.95669	5.04824	6.86514	yes-up
	MICF (MHC class I polypeptide-related sequence F (pseudogene))	352957	6.73235	5.57535	1.157	6.76058	5.85212	7.66905	yes-up
	PDHX (pyruvate dehydrogenase complex component X)	8050	4.8328	3.67615	1.15665	4.85134	3.9429	5.75978	yes-up
	KDM3A (lysine demethylase 3A)	55818	5.28999	4.13467	1.15532	5.35377	4.44533	6.26222	yes-up
	LOXL3 (lysyl oxidase like 3)	84695	5.51845	4.3632	1.15524	5.55475	4.6463	6.46319	yes-up
	NAP1L4P1 (nucleosome assembly protein 1 like 4 pseudogene 1)	728589	2.77641	1.62262	1.15379	2.84161	1.93319	3.75003	yes-up
	FMN1 (formin 1)	342184	2.67463	1.52176	1.15288	2.74112	1.8327	3.64954	yes-up
	LIF (LIF interleukin 6 family cytokine)	3976	5.5933	4.44122	1.15208	5.65523	4.74678	6.56368	yes-up
	RN7SL4P (RNA, 7SL, cytoplasmic 4, pseudogene)	6030	5.84199	4.69005	1.15193	5.8562	4.94775	6.76466	yes-up
	RPL26 (ribosomal protein L26)	6154	8.26731	7.11677	1.15054	8.36837	7.45986	9.27687	yes-up
	POFUT2 (protein O-fucosyltransferase 2)	23275	5.06403	3.91363	1.1504	5.1528	4.24436	6.06124	yes-up
	FBLL1 (fibrillarin like 1)	345630	2.1757	1.02834	1.14736	2.23869	1.33027	3.14711	yes-up
	SORBS1 (sorbin and SH3 domain containing 1)	10580	5.69478	4.54767	1.14711	5.75572	4.84727	6.66417	yes-up
	RPL37A (ribosomal protein L37a)	6168	9.37217	8.22553	1.14664	9.47372	8.56519	10.3823	yes-up
	BMS1P16 (BMS1 pseudogene 16)	727914	2.35849	1.21221	1.14628	2.43966	1.53124	3.34808	yes-up
	DNPH1 (2'-deoxynucleoside 5'-phosphate N-hydrolase 1)	10591	4.5595	3.41534	1.14415	4.65037	3.74193	5.5588	yes-up
	HLA-G (major histocompatibility complex, class I, G)	3135	6.76795	5.62482	1.14313	6.86107	5.9526	7.76954	yes-up
	NEDD9 (neural precursor cell expressed, developmentally down-regulated 9)	4739	5.57712	4.4343	1.14282	5.65523	4.74678	6.56368	yes-up
	IL32 (interleukin 32)	9235	3.48017	2.33763	1.14254	3.54502	2.63659	4.45344	yes-up
	MMP17 (matrix metallopeptidase 17)	4326	4.40428	3.26222	1.14206	4.44939	3.54096	5.35783	yes-up
	TMEM107 (transmembrane protein 107)	84314	3.79572	2.65588	1.13984	3.84647	2.93805	4.7549	yes-up
	LINC00882 (long intergenic non-protein coding RNA 882)	100302640	3.80316	2.66379	1.13936	3.84647	2.93805	4.7549	yes-up
	STC1 (stanniocalcin 1)	6781	6.8865	5.74808	1.13842	6.96156	6.05308	7.87003	yes-up
	HCG4P7 (HLA complex group 4 pseudogene 7)	353004	6.74737	5.60954	1.13783	6.76058	5.85212	7.66905	yes-up
	BTN3A2 (butyrophilin subfamily 3 member A2)	11118	5.10974	3.97532	1.13442	5.1528	4.24436	6.06124	yes-up
	CCDC167 (coiled-coil domain containing 167)	154467	4.7036	3.57069	1.13291	4.75085	3.84242	5.65929	yes-up
	SP100 (SP100 nuclear antigen)	6672	6.62835	5.4967	1.13165	6.6601	5.75163	7.56856	yes-up
	EDARADD (EDAR associated death domain)	128178	5.21109	4.07955	1.13155	5.25329	4.34484	6.16173	yes-up
	ATP6V0E1 (ATPase H+ transporting V0 subunit e1)	8992	7.85153	6.72045	1.13109	7.96642	7.05793	8.87491	yes-up
	IFITM4P (interferon induced transmembrane protein 4 pseudogene)	340198	6.01213	4.88201	1.13012	6.05718	5.14872	6.96563	yes-up
	LINC01546 (long intergenic non-protein coding RNA 1546)	100129464	2.05626	0.926795	1.12946	2.1382	1.22979	3.04662	yes-up
	LINC00240 (long intergenic non-protein coding RNA 240)	100133205	1.82733	0.699376	1.12795	1.83675	0.928326	2.74516	yes-up
	MT1B (metallothionein 1B)	4490	1.82733	0.699376	1.12795	1.83675	0.928326	2.74516	yes-up
	ZNF415 (zinc finger protein 415)	55786	3.57013	2.44253	1.1276	3.6455	2.73708	4.55393	yes-up
	HLA-V (major histocompatibility complex, class I, V (pseudogene))	352962	6.0073	4.88031	1.12699	6.05718	5.14872	6.96563	yes-up
	OAF (out at first homolog)	220323	4.39938	3.27261	1.12678	4.44939	3.54096	5.35783	yes-up
	IFTAP (intraflagellar transport associated protein)	119710	3.63826	2.51429	1.12397	3.6455	2.73708	4.55393	yes-up
	MIX23P3 (MIX23 pseudogene 3)	732448	2.57386	1.45037	1.12348	2.64064	1.73222	3.54906	yes-up
	SPOCK1 (SPARC (osteonectin), cwcv and kazal like domains proteoglycan 1)	6695	7.9175	6.79438	1.12312	7.96642	7.05793	8.87491	yes-up
	SLC9A3R2 (SLC9A3 regulator 2)	9351	6.60832	5.48558	1.12274	6.6601	5.75163	7.56856	yes-up
	HLA-A (major histocompatibility complex, class I, A)	3105	10.5331	9.41051	1.12256	10.5791	9.6705	11.4876	yes-up
	MICG (MHC class I polypeptide-related sequence G (pseudogene))	352967	6.05092	4.92872	1.1222	6.15766	5.24921	7.06612	yes-up
	HCG4 (HLA complex group 4)	54435	6.00004	4.87861	1.12143	6.05718	5.14872	6.96563	yes-up
	PHGDH (phosphoglycerate dehydrogenase)	26227	7.87334	6.75233	1.12101	7.96642	7.05793	8.87491	yes-up
	RGL2 (ral guanine nucleotide dissociation stimulator like 2)	5863	4.99749	3.87666	1.12083	5.05231	4.14387	5.96075	yes-up
	HLA-P (major histocompatibility complex, class I, P (pseudogene))	352963	6.04936	4.92872	1.12064	6.05718	5.14872	6.96563	yes-up
	RPL7AP7 (ribosomal protein L7a pseudogene 7)	353013	6.04936	4.92872	1.12064	6.05718	5.14872	6.96563	yes-up
	SLC15A3 (solute carrier family 15 member 3)	51296	3.94105	2.82064	1.12041	3.94696	3.03853	4.85539	yes-up
	HMGN2P17 (high mobility group nucleosomal binding domain 2 pseudogene 17)	100113373	1.26306	0.142697	1.12036	1.33431	0.425894	2.24273	yes-up
	SLC2A14 (solute carrier family 2 member 14)	144195	1.99261	0.873212	1.1194	2.03772	1.1293	2.94614	yes-up
	ITGB3 (integrin subunit beta 3)	3690	6.6115	5.49226	1.11924	6.6601	5.75163	7.56856	yes-up
	TIMM8B (translocase of inner mitochondrial membrane 8 homolog B)	26521	5.83384	4.71501	1.11882	5.8562	4.94775	6.76466	yes-up
	HCG9P5 (HLA complex group 9 pseudogene 5)	353019	6.00246	4.88539	1.11707	6.05718	5.14872	6.96563	yes-up
	BROX (BRO1 domain and CAAX motif containing)	148362	4.3469	3.23061	1.11629	4.34891	3.44047	5.25734	yes-up
	MT1L (metallothionein 1L, pseudogene)	4500	3.80316	2.68727	1.11589	3.84647	2.93805	4.7549	yes-up
	GAPDHP40 (glyceraldehyde 3 phosphate dehydrogenase pseudogene 40)	100131743	4.16255	3.04923	1.11332	4.24842	3.33999	5.15685	yes-up
	POLR1H (RNA polymerase I subunit H)	30834	4.82002	3.7071	1.11292	4.85134	3.9429	5.75978	yes-up
	NR1H3 (nuclear receptor subfamily 1 group H member 3)	10062	2.82837	1.71689	1.11148	2.84161	1.93319	3.75003	yes-up
	KCNE4 (potassium voltage-gated channel subfamily E regulatory subunit 4)	23704	4.18265	3.07319	1.10946	4.24842	3.33999	5.15685	yes-up
	ANO7 (anoctamin 7)	50636	2.88556	1.77648	1.10908	2.9421	2.03367	3.85052	yes-up
	ZNRD1ASP (zinc ribbon domain containing 1 antisense, pseudogene)	80862	6.38299	5.27446	1.10853	6.45912	5.55066	7.36759	yes-up
	MICE (MHC class I polypeptide-related sequence E (pseudogene))	4280	6.0265	4.91883	1.10766	6.05718	5.14872	6.96563	yes-up
	PHYHIPL (phytanoyl-CoA 2-hydroxylase interacting protein like)	84457	3.58315	2.47886	1.10429	3.6455	2.73708	4.55393	yes-up
	CHPF (chondroitin polymerizing factor)	79586	7.07268	5.9685	1.10418	7.16253	6.25405	8.071	yes-up
	MRPL53 (mitochondrial ribosomal protein L53)	116540	5.58145	4.47759	1.10387	5.65523	4.74678	6.56368	yes-up
	RPL23AP1 (ribosomal protein L23a pseudogene 1)	6148	6.00085	4.89719	1.10366	6.05718	5.14872	6.96563	yes-up
	RPL23AP4 (ribosomal protein L23a pseudogene 4)	54029	2.08095	0.978459	1.10249	2.1382	1.22979	3.04662	yes-up
	RAB3A (RAB3A, member RAS oncogene family)	5864	2.69077	1.58978	1.10099	2.74112	1.8327	3.64954	yes-up
	LUZP6 (leucine zipper protein 6)	767558	3.44731	2.34749	1.09982	3.44453	2.5361	4.35295	yes-up
	SESN3 (sestrin 3)	143686	6.43719	5.33765	1.09954	6.45912	5.55066	7.36759	yes-up
	ECM1 (extracellular matrix protein 1)	1893	4.65304	3.55376	1.09928	4.75085	3.84242	5.65929	yes-up
	DGAT2 (diacylglycerol O-acyltransferase 2)	84649	2.22084	1.1232	1.09764	2.23869	1.33027	3.14711	yes-up
	ROPN1 (rhophilin associated tail protein 1)	54763	1.28448	0.18729	1.09719	1.33431	0.425894	2.24273	yes-up
	PKIB (cAMP-dependent protein kinase inhibitor beta)	5570	2.54752	1.45037	1.09715	2.54015	1.63173	3.44857	yes-up
	RNA5-8SP6 (RNA, 5.8S ribosomal pseudogene 6)	100873336	1.36711	0.272542	1.09457	1.4348	0.526381	2.34322	yes-up
	H1-0 (H1.0 linker histone)	3005	5.60612	4.51305	1.09306	5.65523	4.74678	6.56368	yes-up
	PSMB8 (proteasome 20S subunit beta 8)	5696	5.92786	4.83548	1.09238	5.95669	5.04824	6.86514	yes-up
	FUT11 (fucosyltransferase 11)	170384	7.24099	6.14913	1.09186	7.26302	6.35454	8.17149	yes-up
	SLC5A3 (solute carrier family 5 member 3)	6526	6.27277	5.18108	1.09169	6.35864	5.45018	7.2671	yes-up
	P4HA1 (prolyl 4-hydroxylase subunit alpha 1)	5033	6.95864	5.8685	1.09014	7.06204	6.15357	7.97052	yes-up
	GALK1 (galactokinase 1)	2584	8.22674	7.13716	1.08958	8.26788	7.35938	9.17638	yes-up
	OASL (2'-5'-oligoadenylate synthetase like)	8638	1.55509	0.465935	1.08915	1.63577	0.727354	2.54419	yes-up
	FOXC1 (forkhead box C1)	2296	4.29772	3.20915	1.08857	4.34891	3.44047	5.25734	yes-up
	GJA1 (gap junction protein alpha 1)	2697	3.10609	2.01781	1.08828	3.14307	2.23465	4.05149	yes-up
	TMEM26 (transmembrane protein 26)	219623	1.58991	0.501687	1.08823	1.63577	0.727354	2.54419	yes-up
	RPL15P18 (ribosomal protein L15 pseudogene 18)	728088	3.15343	2.06637	1.08705	3.24356	2.33513	4.15198	yes-up
	FAM3C2P (FAM3C pseudogene)	286460	4.45475	3.3677	1.08705	4.54988	3.64145	5.45831	yes-up
	ZNF630 (zinc finger protein 630)	57232	2.20968	1.1232	1.08649	2.23869	1.33027	3.14711	yes-up
	STAT1 (signal transducer and activator of transcription 1)	6772	6.05949	4.97555	1.08393	6.15766	5.24921	7.06612	yes-up
	SOCS3 (suppressor of cytokine signaling 3)	9021	4.62603	3.54522	1.08081	4.65037	3.74193	5.5588	yes-up
	WDR54 (WD repeat domain 54)	84058	5.47136	4.39207	1.07929	5.55475	4.6463	6.46319	yes-up
	HLA-E (major histocompatibility complex, class I, E)	3133	7.6155	6.53664	1.07887	7.66496	6.75648	8.57345	yes-up
	PDIA5 (protein disulfide isomerase family A member 5)	10954	6.23751	5.15886	1.07865	6.25815	5.34969	7.16661	yes-up
	COL9A3 (collagen type IX alpha 3 chain)	1299	4.28183	3.20373	1.0781	4.34891	3.44047	5.25734	yes-up
	CHCHD10 (coiled-coil-helix-coiled-coil-helix domain containing 10)	400916	1.17405	0.096682	1.07737	1.23383	0.325407	2.14224	yes-up
	RPL3P2 (ribosomal protein L3 pseudogene 2)	116935	5.97144	4.89551	1.07593	6.05718	5.14872	6.96563	yes-up
	DAPL1 (death associated protein like 1)	92196	1.42612	0.353036	1.07308	1.4348	0.526381	2.34322	yes-up
	HCG4P8 (HLA complex group 4 pseudogene 8)	353005	6.08107	5.00855	1.07252	6.15766	5.24921	7.06612	yes-up
	TMSB10P1 (thymosin beta 10 pseudogene 1)	100506723	2.48414	1.41331	1.07083	2.54015	1.63173	3.44857	yes-up
	IFIT5 (interferon induced protein with tetratricopeptide repeats 5)	24138	4.58562	3.51493	1.07069	4.65037	3.74193	5.5588	yes-up
	ADGRE3 (adhesion G protein-coupled receptor E3)	84658	6.87684	5.80732	1.06952	6.96156	6.05308	7.87003	yes-up
	NKAIN2 (sodium/potassium transporting ATPase interacting 2)	154215	4.19401	3.12569	1.06832	4.24842	3.33999	5.15685	yes-up
	LINC00665 (long intergenic non-protein coding RNA 665)	100506930	3.65891	2.59098	1.06793	3.74599	2.83756	4.65442	yes-up
	EGR1 (early growth response 1)	1958	7.59234	6.52528	1.06706	7.66496	6.75648	8.57345	yes-up
	ALKBH5 (alkB homolog 5, RNA demethylase)	54890	6.89262	5.82595	1.06667	6.96156	6.05308	7.87003	yes-up
	TTC26 (tetratricopeptide repeat domain 26)	79989	4.19118	3.12569	1.06549	4.24842	3.33999	5.15685	yes-up
	GPM6B (glycoprotein M6B)	2824	7.84861	6.78353	1.06509	7.86593	6.95744	8.77442	yes-up
	OLFML2B (olfactomedin like 2B)	25903	3.05715	1.99291	1.06424	3.14307	2.23465	4.05149	yes-up
	CCDC181 (coiled-coil domain containing 181)	57821	3.86844	2.80641	1.06203	3.94696	3.03853	4.85539	yes-up
	PEX19 (peroxisomal biogenesis factor 19)	5824	3.76937	2.71037	1.059	3.84647	2.93805	4.7549	yes-up
	HCG4P5 (HLA complex group 4 pseudogene 5)	353003	8.40767	7.34917	1.0585	8.46885	7.56035	9.37736	yes-up
	YPEL3 (yippee like 3)	83719	4.89678	3.83873	1.05805	4.95183	4.04339	5.86027	yes-up
	ENDOD1 (endonuclease domain containing 1)	23052	5.0232	3.96576	1.05745	5.05231	4.14387	5.96075	yes-up
	CSRP2 (cysteine and glycine rich protein 2)	1466	4.13038	3.07319	1.05719	4.14793	3.2395	5.05636	yes-up
	RNF149 (ring finger protein 149)	284996	4.67955	3.62438	1.05517	4.75085	3.84242	5.65929	yes-up
	SLAMF9 (SLAM family member 9)	89886	1.19682	0.142697	1.05413	1.23383	0.325407	2.14224	yes-up
	SPHKAP (SPHK1 interactor, AKAP domain containing)	80309	1.32638	0.272542	1.05384	1.33431	0.425894	2.24273	yes-up
	MICA (MHC class I polypeptide-related sequence A)	100507436	4.5813	3.52799	1.05331	4.65037	3.74193	5.5588	yes-up
	UPK1A-AS1 (UPK1A antisense RNA 1)	100862728	1.65714	0.603915	1.05322	1.73626	0.82784	2.64468	yes-up
	SPINK1 (serine peptidase inhibitor Kazal type 1)	6690	1.75245	0.699376	1.05307	1.83675	0.928326	2.74516	yes-up
	FBXO15 (F-box protein 15)	201456	1.81266	0.759679	1.05298	1.83675	0.928326	2.74516	yes-up
	ZMAT4 (zinc finger matrin-type 4)	79698	2.36855	1.31626	1.05229	2.43966	1.53124	3.34808	yes-up
	LEF1 (lymphoid enhancer binding factor 1)	51176	3.43778	2.38626	1.05153	3.44453	2.5361	4.35295	yes-up
	TMEM14C (transmembrane protein 14C)	51522	6.61309	5.56165	1.05144	6.6601	5.75163	7.56856	yes-up
	FTLP3 (ferritin light chain pseudogene 3)	284764	6.56357	5.51321	1.05036	6.6601	5.75163	7.56856	yes-up
	HLA-F (major histocompatibility complex, class I, F)	3134	6.76653	5.71705	1.04947	6.86107	5.9526	7.76954	yes-up
	EPSTI1 (epithelial stromal interaction 1)	94240	4.37213	3.32344	1.04869	4.44939	3.54096	5.35783	yes-up
	ORAI2 (ORAI calcium release-activated calcium modulator 2)	80228	6.90909	5.86078	1.04831	6.96156	6.05308	7.87003	yes-up
	TMSB4XP6 (TMSB4X pseudogene 6)	7120	5.39095	4.34364	1.04731	5.45426	4.54581	6.3627	yes-up
	CTXN1 (cortexin 1)	404217	5.34581	4.30115	1.04466	5.35377	4.44533	6.26222	yes-up
	IFT57 (intraflagellar transport 57)	55081	4.56169	3.51929	1.0424	4.65037	3.74193	5.5588	yes-up
	RPL17P50 (ribosomal protein L17 pseudogene 50)	729046	3.38918	2.34749	1.04169	3.44453	2.5361	4.35295	yes-up
	FGF11 (fibroblast growth factor 11)	2256	2.2319	1.19046	1.04144	2.23869	1.33027	3.14711	yes-up
	ODF2L (outer dense fiber of sperm tails 2 like)	57489	4.33412	3.29316	1.04097	4.34891	3.44047	5.25734	yes-up
	ENO2 (enolase 2)	2026	7.58993	6.5495	1.04042	7.66496	6.75648	8.57345	yes-up
	FAM3C (FAM3 metabolism regulating signaling molecule C)	10447	6.00085	4.96278	1.03806	6.05718	5.14872	6.96563	yes-up
	SMIM30 (small integral membrane protein 30)	401397	5.30316	4.2652	1.03796	5.35377	4.44533	6.26222	yes-up
	TSPAN15 (tetraspanin 15)	23555	6.00891	4.97237	1.03654	6.05718	5.14872	6.96563	yes-up
	COX17 (cytochrome c oxidase copper chaperone COX17)	10063	5.76978	4.7358	1.03398	5.8562	4.94775	6.76466	yes-up
	HEG1 (heart development protein with EGF like domains 1)	57493	6.12403	5.09007	1.03396	6.15766	5.24921	7.06612	yes-up
	IL1R1 (interleukin 1 receptor type 1)	3554	3.5123	2.47886	1.03344	3.54502	2.63659	4.45344	yes-up
	PCK2 (phosphoenolpyruvate carboxykinase 2, mitochondrial)	5106	3.82525	2.79205	1.0332	3.84647	2.93805	4.7549	yes-up
	APLN (apelin)	8862	4.47119	3.43859	1.0326	4.54988	3.64145	5.45831	yes-up
	PDIA4 (protein disulfide isomerase family A member 4)	9601	8.68588	7.65352	1.03235	8.77031	7.8618	9.67883	yes-up
	ALAS1 (5'-aminolevulinate synthase 1)	211	3.75026	2.71799	1.03227	3.84647	2.93805	4.7549	yes-up
	TMEM25 (transmembrane protein 25)	84866	4.40428	3.37254	1.03175	4.44939	3.54096	5.35783	yes-up
	CASC2 (cancer susceptibility 2)	255082	2.30709	1.27553	1.03155	2.33918	1.43076	3.2476	yes-up
	MORN4 (MORN repeat containing 4)	118812	3.62153	2.59098	1.03055	3.6455	2.73708	4.55393	yes-up
	DNAAF11 (dynein axonemal assembly factor 11)	23639	2.19844	1.16839	1.03006	2.23869	1.33027	3.14711	yes-up
	SNRPC (small nuclear ribonucleoprotein polypeptide C)	6631	6.49058	5.46195	1.02862	6.55961	5.65115	7.46807	yes-up
	CALD1 (caldesmon 1)	800	8.99507	7.96799	1.02709	9.07177	8.16325	9.98029	yes-up
	WBP1 (WW domain binding protein 1)	23559	5.33302	4.30622	1.02681	5.35377	4.44533	6.26222	yes-up
	PLOD1 (procollagen-lysine,2-oxoglutarate 5-dioxygenase 1)	5351	9.16863	8.14533	1.0233	9.27275	8.36422	10.1813	yes-up
	GALNT8 (polypeptide N-acetylgalactosaminyltransferase 8)	26290	1.72137	0.699376	1.022	1.73626	0.82784	2.64468	yes-up
	PDE8A (phosphodiesterase 8A)	5151	7.16616	6.14561	1.02055	7.26302	6.35454	8.17149	yes-up
	RPS10P3 (ribosomal protein S10 pseudogene 3)	158104	4.88631	3.86642	1.0199	4.95183	4.04339	5.86027	yes-up
	MRPS6 (mitochondrial ribosomal protein S6)	64968	6.96819	5.9484	1.01979	7.06204	6.15357	7.97052	yes-up
	BNIP3L (BCL2 interacting protein 3 like)	665	6.92238	5.90317	1.01922	6.96156	6.05308	7.87003	yes-up
	APCDD1 (APC down-regulated 1)	147495	2.64182	1.62262	1.0192	2.64064	1.73222	3.54906	yes-up
	CHRDL1 (chordin like 1)	91851	2.53863	1.52176	1.01688	2.54015	1.63173	3.44857	yes-up
	CASP4 (caspase 4)	837	4.5985	3.58326	1.01524	4.65037	3.74193	5.5588	yes-up
	TAGLN3 (transgelin 3)	29114	1.40672	0.391659	1.01506	1.4348	0.526381	2.34322	yes-up
	MYL6B (myosin light chain 6B)	140465	7.76656	6.75187	1.01469	7.86593	6.95744	8.77442	yes-up
	CALM3 (calmodulin 3)	808	7.1611	6.14702	1.01408	7.26302	6.35454	8.17149	yes-up
	CCNA1 (cyclin A1)	8900	1.36711	0.353036	1.01407	1.4348	0.526381	2.34322	yes-up
	CCDC142 (coiled-coil domain containing 142)	84865	5.82473	4.81076	1.01397	5.8562	4.94775	6.76466	yes-up
	ZNF117 (zinc finger protein 117)	51351	5.1928	4.1795	1.0133	5.25329	4.34484	6.16173	yes-up
	CTNNB1 (catenin beta 1)	1499	6.47144	5.45867	1.01278	6.55961	5.65115	7.46807	yes-up
	ATF4P4 (activating transcription factor 4 pseudogene 4)	100127952	2.36855	1.35587	1.01268	2.43966	1.53124	3.34808	yes-up
	ITGB1 (integrin subunit beta 1)	3688	7.67588	6.66388	1.012	7.66496	6.75648	8.57345	yes-up
	EVA1A (eva-1 homolog A, regulator of programmed cell death)	84141	6.51626	5.50443	1.01184	6.55961	5.65115	7.46807	yes-up
	RPL5P23 (ribosomal protein L5 pseudogene 23)	100270840	2.286	1.27553	1.01047	2.33918	1.43076	3.2476	yes-up
	TNIP1 (TNFAIP3 interacting protein 1)	10318	6.3098	5.30007	1.00973	6.35864	5.45018	7.2671	yes-up
	DDX60L (DExD/H-box 60 like)	91351	4.19684	3.18736	1.00948	4.24842	3.33999	5.15685	yes-up
	COMMD6 (COMM domain containing 6)	170622	5.18855	4.1795	1.00904	5.25329	4.34484	6.16173	yes-up
	GDPD2 (glycerophosphodiester phosphodiesterase domain containing 2)	54857	1.1035	0.096682	1.00682	1.13334	0.224921	2.04176	yes-up
	MIR155HG (MIR155 host gene)	114614	1.1035	0.096682	1.00682	1.13334	0.224921	2.04176	yes-up
	TMIE (transmembrane inner ear)	259236	1.1035	0.096682	1.00682	1.13334	0.224921	2.04176	yes-up
	FBXO32 (F-box protein 32)	114907	10.0878	9.0819	1.0059	10.1771	9.26857	11.0857	yes-up
	SPRY2 (sprouty RTK signaling antagonist 2)	10253	3.11807	2.11335	1.00472	3.14307	2.23465	4.05149	yes-up
	BCAT1 (branched chain amino acid transaminase 1)	586	6.18153	5.17832	1.00321	6.25815	5.34969	7.16661	yes-up
	SEC14L6 (SEC14 like lipid binding 6)	730005	2.03114	1.02834	1.0028	2.03772	1.1293	2.94614	yes-up
	SLCO5A1 (solute carrier organic anion transporter family member 5A1)	81796	8.36054	7.35925	1.00129	8.46885	7.56035	9.37736	yes-up
	SAP30 (Sin3A associated protein 30)	8819	5.0232	4.02223	1.00097	5.05231	4.14387	5.96075	yes-up
	LINC00957 (long intergenic non-protein coding RNA 957)	255031	1.53735	0.536574	1.00078	1.53529	0.626867	2.4437	yes-up
	BIRC3 (baculoviral IAP repeat containing 3)	330	3.79944	2.79925	1.00019	3.84647	2.93805	4.7549	yes-up
	PAICSP6 (phosphoribosylaminoimidazole carboxylase, phosphoribosylaminoimidazole succinocarboxamide synthetase pseudogene 6)	780812	1.50122	0.501687	0.999533	1.53529	0.626867	2.4437	yes-up
	RYR2 (ryanodine receptor 2)	6262	4.56169	3.56225	0.999442	4.65037	3.74193	5.5588	yes-up
	NME5 (NME/NM23 family member 5)	8382	1.92603	0.926795	0.999234	1.93723	1.02881	2.84565	yes-up
	FAM13C (family with sequence similarity 13 member C)	220965	4.91921	3.92025	0.99896	4.95183	4.04339	5.86027	yes-up
	BCKDK (branched chain keto acid dehydrogenase kinase)	10295	4.68962	3.69171	0.997917	4.75085	3.84242	5.65929	yes-up
	C11orf71 (chromosome 11 open reading frame 71)	54494	3.22164	2.2245	0.997131	3.24356	2.33513	4.15198	yes-up
	SNTB1 (syntrophin beta 1)	6641	3.05092	2.05439	0.996531	3.14307	2.23465	4.05149	yes-up
	PRDX3 (peroxiredoxin 3)	10935	5.07943	4.08545	0.99398	5.1528	4.24436	6.06124	yes-up
	COPS8P2 (COP9 signalosome subunit 8 pseudogene 2)	375350	2.36855	1.37527	0.993282	2.43966	1.53124	3.34808	yes-up
	MT1CP (metallothionein 1C, pseudogene)	441771	1.75245	0.759679	0.992769	1.83675	0.928326	2.74516	yes-up
	SNCG (synuclein gamma)	6623	1.30558	0.31335	0.992233	1.33431	0.425894	2.24273	yes-up
	ATF3 (activating transcription factor 3)	467	5.78864	4.79643	0.992211	5.8562	4.94775	6.76466	yes-up
	CNPPD1 (cyclin Pas1/PHO80 domain containing 1)	27013	5.4853	4.49321	0.99209	5.55475	4.6463	6.46319	yes-up
	BMS1P15 (BMS1 pseudogene 15)	642311	2.32787	1.3362	0.991669	2.33918	1.43076	3.2476	yes-up
	GMPPA (GDP-mannose pyrophosphorylase A)	29926	5.08554	4.09426	0.991286	5.1528	4.24436	6.06124	yes-up
	RANP1 (RAN pseudogene 1)	221547	4.31343	3.32344	0.989994	4.34891	3.44047	5.25734	yes-up
	JARID2 (jumonji and AT-rich interaction domain containing 2)	3720	6.72307	5.73312	0.989943	6.76058	5.85212	7.66905	yes-up
	CFAP69 (cilia and flagella associated protein 69)	79846	2.70672	1.71689	0.989828	2.74112	1.8327	3.64954	yes-up
	INO80B (INO80 complex subunit B)	83444	5.95567	4.96599	0.989679	6.05718	5.14872	6.96563	yes-up
	CHST1 (carbohydrate sulfotransferase 1)	8534	3.7152	2.72557	0.989627	3.74599	2.83756	4.65442	yes-up
	DTX3L (deltex E3 ubiquitin ligase 3L)	151636	5.35975	4.37047	0.989282	5.45426	4.54581	6.3627	yes-up
	SLC1A3 (solute carrier family 1 member 3)	6507	3.9875	3.00008	0.987418	4.04745	3.13902	4.95588	yes-up
	NRL (neural retina leucine zipper)	4901	3.88956	2.90316	0.986404	3.94696	3.03853	4.85539	yes-up
	BVES-AS1 (BVES antisense RNA 1)	154442	6.32797	5.34258	0.985384	6.35864	5.45018	7.2671	yes-up
	TUBBP1 (tubulin beta pseudogene 1)	92755	5.19986	4.21494	0.984927	5.25329	4.34484	6.16173	yes-up
	DPCD (deleted in primary ciliary dyskinesia homolog (mouse))	25911	5.80726	4.82317	0.98409	5.8562	4.94775	6.76466	yes-up
	TMEM256 (transmembrane protein 256)	254863	5.39218	4.40864	0.983542	5.45426	4.54581	6.3627	yes-up
	TIPARP (TCDD inducible poly(ADP-ribose) polymerase)	25976	3.15343	2.17	0.983428	3.24356	2.33513	4.15198	yes-up
	ISLR (immunoglobulin superfamily containing leucine rich repeat)	3671	1.85622	0.873212	0.983011	1.93723	1.02881	2.84565	yes-up
	MIR24-2 (microRNA 24-2)	407013	5.49567	4.51305	0.982615	5.55475	4.6463	6.46319	yes-up
	GNL1 (G protein nucleolar 1 (putative))	2794	6.08565	5.10322	0.98243	6.15766	5.24921	7.06612	yes-up
	AMPD3 (adenosine monophosphate deaminase 3)	272	2.85725	1.87519	0.982065	2.9421	2.03367	3.85052	yes-up
	MT1P3 (metallothionein 1 pseudogene 3)	140851	3.11807	2.13628	0.981796	3.14307	2.23465	4.05149	yes-up
	MT1G (metallothionein 1G)	4495	1.82733	0.845655	0.981671	1.83675	0.928326	2.74516	yes-up
	TPI1 (triosephosphate isomerase 1)	7167	9.19051	8.20957	0.980941	9.27275	8.36422	10.1813	yes-up
	TMEM132A (transmembrane protein 132A)	54972	6.1929	5.21244	0.980466	6.25815	5.34969	7.16661	yes-up
	FAM66A (family with sequence similarity 66 member A)	100133172	2.81372	1.83371	0.980009	2.84161	1.93319	3.75003	yes-up
	RASD1 (ras related dexamethasone induced 1)	51655	2.81372	1.83371	0.980009	2.84161	1.93319	3.75003	yes-up
	SNORD117 (small nucleolar RNA, C/D box 117)	692233	3.15923	2.18106	0.97817	3.24356	2.33513	4.15198	yes-up
	TUBB (tubulin beta class I)	203068	10.3978	9.41967	0.978147	10.4786	9.57002	11.3871	yes-up
	FBXO16 (F-box protein 16)	157574	5.48414	4.50647	0.977675	5.55475	4.6463	6.46319	yes-up
	ACVR2B (activin A receptor type 2B)	93	2.75355	1.77648	0.977069	2.84161	1.93319	3.75003	yes-up
	ZNF627 (zinc finger protein 627)	199692	4.00696	3.03099	0.975963	4.04745	3.13902	4.95588	yes-up
	RNF19B (ring finger protein 19B)	127544	5.23053	4.25477	0.975768	5.25329	4.34484	6.16173	yes-up
	TPO (thyroid peroxidase)	7173	1.67347	0.699376	0.974092	1.73626	0.82784	2.64468	yes-up
	ZNF396 (zinc finger protein 396)	252884	1.32638	0.353036	0.973349	1.33431	0.425894	2.24273	yes-up
	ARHGEF9 (Cdc42 guanine nucleotide exchange factor 9)	23229	3.32861	2.35728	0.97133	3.34404	2.43562	4.25247	yes-up
	MNS1 (meiosis specific nuclear structural 1)	55329	5.51392	4.54339	0.97053	5.55475	4.6463	6.46319	yes-up
	RNF26 (ring finger protein 26)	79102	4.52392	3.55376	0.970161	4.54988	3.64145	5.45831	yes-up
	CHCHD5 (coiled-coil-helix-coiled-coil-helix domain containing 5)	84269	3.89305	2.92307	0.969982	3.94696	3.03853	4.85539	yes-up
	EPOP (elongin BC and polycomb repressive complex 2 associated protein)	100170841	3.61731	2.64793	0.969383	3.6455	2.73708	4.55393	yes-up
	SERPINB6 (serpin family B member 6)	5269	6.20699	5.23783	0.969159	6.25815	5.34969	7.16661	yes-up
	DPP4 (dipeptidyl peptidase 4)	1803	1.84185	0.873212	0.968635	1.83675	0.928326	2.74516	yes-up
	MRPS10 (mitochondrial ribosomal protein S10)	55173	4.84186	3.87326	0.968601	4.85134	3.9429	5.75978	yes-up
	SATB1 (SATB homeobox 1)	6304	3.73867	2.77023	0.968439	3.74599	2.83756	4.65442	yes-up
	RN7SL5P (RNA, 7SL, cytoplasmic 5, pseudogene)	6031	5.77736	4.80897	0.968384	5.8562	4.94775	6.76466	yes-up
	COPRS (coordinator of PRMT5 and differentiation stimulator)	55352	6.24709	5.27962	0.967471	6.25815	5.34969	7.16661	yes-up
	ST3GAL6 (ST3 beta-galactoside alpha-2,3-sialyltransferase 6)	10402	8.68033	7.71359	0.966743	8.77031	7.8618	9.67883	yes-up
	FTL (ferritin light chain)	2512	10.3689	9.40256	0.966332	10.4786	9.57002	11.3871	yes-up
	ZNF395 (zinc finger protein 395)	55893	6.30719	5.34135	0.965838	6.35864	5.45018	7.2671	yes-up
	FUT9 (fucosyltransferase 9)	10690	1.78287	0.817562	0.965305	1.83675	0.928326	2.74516	yes-up
	RSPH9 (radial spoke head component 9)	221421	3.80686	2.84171	0.96515	3.84647	2.93805	4.7549	yes-up
	MID1IP1 (MID1 interacting protein 1)	58526	4.13038	3.16524	0.96514	4.14793	3.2395	5.05636	yes-up
	ANXA2P1 (annexin A2 pseudogene 1)	303	4.22203	3.257	0.96503	4.24842	3.33999	5.15685	yes-up
	PDK1 (pyruvate dehydrogenase kinase 1)	5163	5.53753	4.5731	0.964428	5.55475	4.6463	6.46319	yes-up
	HBEGF (heparin binding EGF like growth factor)	1839	4.27224	3.30835	0.963897	4.34891	3.44047	5.25734	yes-up
	TWIST1 (twist family bHLH transcription factor 1)	7291	4.83643	3.87326	0.963173	4.85134	3.9429	5.75978	yes-up
	FN1 (fibronectin 1)	2335	6.26863	5.3064	0.962228	6.25815	5.34969	7.16661	yes-up
	LCP1 (lymphocyte cytosolic protein 1)	3936	1.72137	0.759679	0.961694	1.73626	0.82784	2.64468	yes-up
	HOXB-AS1 (HOXB cluster antisense RNA 1)	100874362	4.92092	3.95934	0.961576	4.95183	4.04339	5.86027	yes-up
	YIPF3 (Yip1 domain family member 3)	25844	6.14394	5.18246	0.96148	6.15766	5.24921	7.06612	yes-up
	CTH (cystathionine gamma-lyase)	1491	2.1291	1.16839	0.960714	2.1382	1.22979	3.04662	yes-up
	POPDC3 (popeye domain containing 3)	64208	6.26404	5.30387	0.960166	6.35864	5.45018	7.2671	yes-up
	DAAM2 (dishevelled associated activator of morphogenesis 2)	23500	2.58253	1.62262	0.959906	2.64064	1.73222	3.54906	yes-up
	PRTFDC1 (phosphoribosyl transferase domain containing 1)	56952	2.70672	1.74699	0.959725	2.74112	1.8327	3.64954	yes-up
	TPD52L1 (TPD52 like 1)	7164	3.11807	2.15884	0.959228	3.14307	2.23465	4.05149	yes-up
	IRX3 (iroquois homeobox 3)	79191	4.29244	3.33339	0.959049	4.34891	3.44047	5.25734	yes-up
	MRPL14 (mitochondrial ribosomal protein L14)	64928	5.02956	4.07065	0.958913	5.05231	4.14387	5.96075	yes-up
	FHIT (fragile histidine triad diadenosine triphosphatase)	2272	5.06403	4.10592	0.958111	5.1528	4.24436	6.06124	yes-up
	NDUFAF4P3 (NADH:ubiquinone oxidoreductase complex assembly factor 4 pseudogene 3)	100422532	1.05447	0.096682	0.957786	1.13334	0.224921	2.04176	yes-up
	GAPDHP38 (glyceraldehyde 3 phosphate dehydrogenase pseudogene 38)	729493	1.65714	0.699376	0.957764	1.73626	0.82784	2.64468	yes-up
	SCG2 (secretogranin II)	7857	1.65714	0.699376	0.957764	1.73626	0.82784	2.64468	yes-up
	CHI3L2 (chitinase 3 like 2)	1117	2.08095	1.1232	0.957752	2.1382	1.22979	3.04662	yes-up
	HLA-F-AS1 (HLA-F antisense RNA 1)	285830	6.15634	5.19889	0.957449	6.25815	5.34969	7.16661	yes-up
	PREP (prolyl endopeptidase)	5550	6.39719	5.44024	0.956953	6.45912	5.55066	7.36759	yes-up
	PRPS2 (phosphoribosyl pyrophosphate synthetase 2)	5634	5.77641	4.81964	0.956777	5.8562	4.94775	6.76466	yes-up
	PPP1R1C (protein phosphatase 1 regulatory inhibitor subunit 1C)	151242	2.05626	1.10006	0.956197	2.1382	1.22979	3.04662	yes-up
	ACTG1 (actin gamma 1)	71	12.0586	11.104	0.95456	12.1869	11.2782	13.0955	yes-up
	POTEKP (POTE ankyrin domain family member K, pseudogene)	440915	3.68733	2.73311	0.954217	3.74599	2.83756	4.65442	yes-up
	CPS1 (carbamoyl-phosphate synthase 1)	1373	3.70729	2.75549	0.951795	3.74599	2.83756	4.65442	yes-up
	GAPDHP65 (glyceraldehyde 3 phosphate dehydrogenase pseudogene 65)	389849	5.13943	4.18776	0.951675	5.1528	4.24436	6.06124	yes-up
	IFT27 (intraflagellar transport 27)	11020	3.64655	2.69501	0.951541	3.6455	2.73708	4.55393	yes-up
	RPL3P6 (ribosomal protein L3 pseudogene 6)	643220	1.97954	1.02834	0.951203	2.03772	1.1293	2.94614	yes-up
	ARPC2 (actin related protein 2/3 complex subunit 2)	10109	7.31278	6.36164	0.951139	7.3635	6.45502	8.27198	yes-up
	TRAM2 (translocation associated membrane protein 2)	9697	5.9219	4.97078	0.951117	5.95669	5.04824	6.86514	yes-up
	BEX5 (brain expressed X-linked 5)	340542	0.95111	0	0.95111	1.03285	0.124434	1.94127	yes-up
	HSD17B8 (hydroxysteroid 17-beta dehydrogenase 8)	7923	0.95111	0	0.95111	1.03285	0.124434	1.94127	yes-up
	RPL31 (ribosomal protein L31)	6160	8.82096	7.86988	0.951079	8.8708	7.96228	9.77931	yes-up
	FEZ1 (fasciculation and elongation protein zeta 1)	9638	5.12466	4.17397	0.950689	5.1528	4.24436	6.06124	yes-up
	MANEA (mannosidase endo-alpha)	79694	2.78395	1.83371	0.950239	2.84161	1.93319	3.75003	yes-up
	LRP1 (LDL receptor related protein 1)	4035	5.05315	4.10301	0.950139	5.1528	4.24436	6.06124	yes-up
	FAM133A (family with sequence similarity 133 member A)	286499	0.839771	1.791	-0.951232	0.83188	-0.0765393	1.7403	yes-down
	NEGR1 (neuronal growth regulator 1)	257194	0.516803	1.46855	-0.951749	0.530421	-0.378	1.43884	yes-down
	SYNGR1 (synaptogyrin 1)	9145	3.31826	4.27039	-0.952134	3.34404	2.43562	4.25247	yes-down
	TSKU (tsukushi, small leucine rich proteoglycan)	25987	4.94466	5.89731	-0.95265	4.95183	4.04339	5.86027	yes-down
	LBH (LBH regulator of WNT signaling pathway)	81606	5.12169	6.07765	-0.955955	5.1528	4.24436	6.06124	yes-down
	SORCS2 (sortilin related VPS10 domain containing receptor 2)	57537	2.03114	2.98753	-0.956392	2.03772	1.1293	2.94614	yes-down
	LHFPL4 (LHFPL tetraspan subfamily member 4)	375323	2.5207	3.4795	-0.958807	2.54015	1.63173	3.44857	yes-down
	JAG2 (jagged canonical Notch ligand 2)	3714	4.33925	5.30007	-0.96082	4.34891	3.44047	5.25734	yes-down
	PRSS27 (serine protease 27)	83886	1.19682	2.15884	-0.96202	1.23383	0.325407	2.14224	yes-down
	CORO2A (coronin 2A)	7464	2.24289	3.20915	-0.966261	2.23869	1.33027	3.14711	yes-down
	DMGDH (dimethylglycine dehydrogenase)	29958	11.5318	12.5012	-0.969321	11.5839	10.6753	12.4925	yes-down
	MT-TV (tRNA)	4577	2.80633	3.77806	-0.971733	2.84161	1.93319	3.75003	yes-down
	KCNJ2 (potassium inwardly rectifying channel subfamily J member 2)	3759	5.31492	6.28741	-0.972493	5.35377	4.44533	6.26222	yes-down
	SLC22A1 (solute carrier family 22 member 1)	6580	1.19682	2.17	-0.973173	1.23383	0.325407	2.14224	yes-down
	KLF12 (Kruppel like factor 12)	11278	2.44663	3.42002	-0.973395	2.43966	1.53124	3.34808	yes-down
	HAAO (3-hydroxyanthranilate 3,4-dioxygenase)	23498	1.02931	2.00542	-0.976101	1.03285	0.124434	1.94127	yes-down
	ATP6V1E2 (ATPase H+ transporting V1 subunit E2)	90423	2.19844	3.17634	-0.977897	2.23869	1.33027	3.14711	yes-down
	GPC6-AS1 (GPC6 antisense RNA 1)	100873972	0.92407	1.90219	-0.978119	0.932367	0.0239474	1.84079	yes-down
	INSL6 (insulin like 6)	11172	2.1757	3.15405	-0.978349	2.23869	1.33027	3.14711	yes-down
	HAS3 (hyaluronan synthase 3)	3038	0	0.978459	-0.978459	0.0279883	-0.880435	0.936411	yes-down
	KAZN (kazrin, periplakin interacting protein)	23254	0.896514	1.87519	-0.978671	0.932367	0.0239474	1.84079	yes-down
	TCEAL7 (transcription elongation factor A like 7)	56849	1.42612	2.40526	-0.979141	1.4348	0.526381	2.34322	yes-down
	CLDN9 (claudin 9)	9080	4.23584	5.21513	-0.979287	4.24842	3.33999	5.15685	yes-down
	MT-RNR2 (l-rRNA)	4550	2.08095	3.06126	-0.980308	2.1382	1.22979	3.04662	yes-down
	KCNH5 (potassium voltage-gated channel subfamily H member 5)	27133	0.780704	1.76181	-0.98111	0.83188	-0.0765393	1.7403	yes-down
	ZNF365 (zinc finger protein 365)	22891	3.39411	4.3753	-0.981185	3.44453	2.5361	4.35295	yes-down
	PGAM1P5 (phosphoglycerate mutase 1 pseudogene 5)	100132594	1.68961	2.67166	-0.982049	1.73626	0.82784	2.64468	yes-down
	DPYSL5 (dihydropyrimidinase like 5)	56896	8.5034	9.48545	-0.982056	8.56934	7.66083	9.47785	yes-down
	ANKRD18B (ankyrin repeat domain 18B)	441459	1.87046	2.8556	-0.985139	1.93723	1.02881	2.84565	yes-down
	MACROH2A2 (macroH2A.2 histone)	55506	5.62408	6.61115	-0.987073	5.65523	4.74678	6.56368	yes-down
	SLC44A5 (solute carrier family 44 member 5)	204962	0.442529	1.43196	-0.98943	0.429934	-0.478487	1.33836	yes-down
	MTIF2 (mitochondrial translational initiation factor 2)	4528	5.34326	6.33278	-0.989517	5.35377	4.44533	6.26222	yes-down
	MT-TE (tRNA)	4556	0.403907	1.39441	-0.990507	0.429934	-0.478487	1.33836	yes-down
	STAC3 (SH3 and cysteine rich domain 3)	246329	1.32638	2.31771	-0.991326	1.33431	0.425894	2.24273	yes-down
	GABRA3 (gamma-aminobutyric acid type A receptor subunit alpha3)	2556	4.5813	5.57325	-0.991953	4.65037	3.74193	5.5588	yes-down
	PRKCE (protein kinase C epsilon)	5581	1.58991	2.58266	-0.992744	1.63577	0.727354	2.54419	yes-down
	AFF2 (AF4/FMR2 family member 2)	2334	3.93429	4.932	-0.997709	3.94696	3.03853	4.85539	yes-down
	TINCR (TINCR ubiquitin domain containing)	257000	0.621502	1.62262	-1.00112	0.630907	-0.277513	1.53933	yes-down
	SGIP1 (SH3GL interacting endocytic adaptor 1)	84251	1.00371	2.00542	-1.0017	1.03285	0.124434	1.94127	yes-down
	GATA6 (GATA binding protein 6)	2627	2.10523	3.1084	-1.00317	2.1382	1.22979	3.04662	yes-down
	CYP26B1 (cytochrome P450 family 26 subfamily B member 1)	56603	1.65714	2.66379	-1.00665	1.73626	0.82784	2.64468	yes-down
	ZRANB2-AS2 (ZRANB2 antisense RNA 2 (head to head))	100852410	3.44731	4.45497	-1.00766	3.44453	2.5361	4.35295	yes-down
	IGFBP4 (insulin like growth factor binding protein 4)	3487	1.15091	2.15884	-1.00793	1.23383	0.325407	2.14224	yes-down
	BASP1 (brain abundant membrane attached signal protein 1)	10409	1.40672	2.41467	-1.00795	1.4348	0.526381	2.34322	yes-down
	STPG4 (sperm-tail PG-rich repeat containing 4)	285051	1.96635	2.97486	-1.00852	2.03772	1.1293	2.94614	yes-down
	FOXN2 (forkhead box N2)	3344	2.75355	3.76341	-1.00986	2.84161	1.93319	3.75003	yes-down
	GPR75-ASB3 (GPR75-ASB3 readthrough)	100302652	0.323415	1.3362	-1.01278	0.329448	-0.578974	1.23787	yes-down
	TFB2M (transcription factor B2, mitochondrial)	64216	1.68961	2.70271	-1.0131	1.73626	0.82784	2.64468	yes-down
	KIRREL3-AS1 (KIRREL3 antisense RNA 1)	100874250	4.07921	5.093	-1.0138	4.14793	3.2395	5.05636	yes-down
	PLA2G10 (phospholipase A2 group X)	8399	6.27277	7.28746	-1.01469	6.35864	5.45018	7.2671	yes-down
	SLC4A11 (solute carrier family 4 member 11)	83959	2.54752	3.56225	-1.01473	2.54015	1.63173	3.44857	yes-down
	EML6 (EMAP like 6)	400954	9.19547	10.211	-1.01551	9.27275	8.36422	10.1813	yes-down
	PDZD2 (PDZ domain containing 2)	23037	3.43778	4.45497	-1.01718	3.44453	2.5361	4.35295	yes-down
	GPR75 (G protein-coupled receptor 75)	10936	0.621502	1.63877	-1.01726	0.630907	-0.277513	1.53933	yes-down
	PIGZ (phosphatidylinositol glycan anchor biosynthesis class Z)	80235	5.62723	6.64502	-1.01779	5.65523	4.74678	6.56368	yes-down
	GABRE (gamma-aminobutyric acid type A receptor subunit epsilon)	2564	1.36711	2.38626	-1.01915	1.4348	0.526381	2.34322	yes-down
	CDH13 (cadherin 13)	1012	4.15675	5.1797	-1.02295	4.24842	3.33999	5.15685	yes-down
	TSPYL6 (TSPY like 6)	388951	2.54752	3.57069	-1.02317	2.54015	1.63173	3.44857	yes-down
	EPB41L4A (erythrocyte membrane protein band 4.1 like 4A)	64097	6.05404	7.07844	-1.0244	6.15766	5.24921	7.06612	yes-down
	COL21A1 (collagen type XXI alpha 1 chain)	81578	1.44526	2.46986	-1.0246	1.4348	0.526381	2.34322	yes-down
	NTNG2 (netrin G2)	84628	4.10953	5.13629	-1.02677	4.14793	3.2395	5.05636	yes-down
	RDH10 (retinol dehydrogenase 10)	157506	1.0274	2.05439	-1.02698	1.13334	0.224921	2.04176	yes-down
	SPATA16 (spermatogenesis associated 16)	83893	0.403907	1.43196	-1.02805	0.429934	-0.478487	1.33836	yes-down
	ADGRG1 (adhesion G protein-coupled receptor G1)	9289	4.93791	5.9701	-1.03218	4.95183	4.04339	5.86027	yes-down
	MT-TF (tRNA)	4558	3.03205	4.06468	-1.03264	3.04258	2.13416	3.95101	yes-down
	CMKLR2 (chemerin chemokine-like receptor 2)	2825	1.84185	2.87617	-1.03432	1.83675	0.928326	2.74516	yes-down
	PSG10P (pregnancy specific beta-1-glycoprotein 10, pseudogene)	653492	3.72698	4.76184	-1.03486	3.74599	2.83756	4.65442	yes-down
	NDOR1 (NADPH dependent diflavin oxidoreductase 1)	27158	0.839771	1.87519	-1.03541	0.83188	-0.0765393	1.7403	yes-down
	CAMKMT (calmodulin-lysine N-methyltransferase)	79823	2.65009	3.68783	-1.03774	2.74112	1.8327	3.64954	yes-down
	SNORD14D (small nucleolar RNA, C/D box 14D)	85390	3.00649	4.04664	-1.04015	3.04258	2.13416	3.95101	yes-down
	NPTXR (neuronal pentraxin receptor)	23467	0.92407	1.96757	-1.0435	0.932367	0.0239474	1.84079	yes-down
	ITGBL1 (integrin subunit beta like 1)	9358	0.100031	1.14597	-1.04594	0.128475	-0.779948	1.0369	yes-down
	LRPPRC (leucine rich pentatricopeptide repeat containing)	10128	2.53863	3.58743	-1.04879	2.54015	1.63173	3.44857	yes-down
	PPM1B (protein phosphatase, Mg2+/Mn2+ dependent 1B)	5495	2.10523	3.15405	-1.04882	2.1382	1.22979	3.04662	yes-down
	PPL (periplakin)	5493	4.2898	5.33888	-1.04908	4.34891	3.44047	5.25734	yes-down
	ELAVL3 (ELAV like RNA binding protein 3)	1995	8.25736	9.30799	-1.05064	8.36837	7.45986	9.27687	yes-down
	ANKRD33B (ankyrin repeat domain 33B)	651746	2.62512	3.67615	-1.05102	2.64064	1.73222	3.54906	yes-down
	ZNF883 (zinc finger protein 883)	169834	1.44526	2.49668	-1.05142	1.4348	0.526381	2.34322	yes-down
	RP1-63G5.5 (uncharacterized LOC101927035)	101927035	8.1352	9.19199	-1.05679	8.16739	7.2589	9.07589	yes-down
	RNA5SP452 (RNA, 5S ribosomal pseudogene 452)	100873697	0.238166	1.29604	-1.05787	0.228961	-0.679461	1.13738	yes-down
	PPP2R2C (protein phosphatase 2 regulatory subunit Bgamma)	5522	4.1185	5.17832	-1.05982	4.14793	3.2395	5.05636	yes-down
	LTBP4 (latent transforming growth factor beta binding protein 4)	8425	1.32638	2.38626	-1.05987	1.33431	0.425894	2.24273	yes-down
	MAGEA2 (MAGE family member A2)	4101	0.442529	1.50424	-1.06171	0.429934	-0.478487	1.33836	yes-down
	KCNQ5 (potassium voltage-gated channel subfamily Q member 5)	56479	1.00371	2.06637	-1.06266	1.03285	0.124434	1.94127	yes-down
	CACNA1C (calcium voltage-gated channel subunit alpha1 C)	775	5.20689	6.27003	-1.06314	5.25329	4.34484	6.16173	yes-down
	CSAG2 (CSAG family, member 2)	728461	1.24132	2.30765	-1.06633	1.23383	0.325407	2.14224	yes-down
	VAT1L (vesicle amine transport 1 like)	57687	3.40882	4.47534	-1.06652	3.44453	2.5361	4.35295	yes-down
	C1orf94 (chromosome 1 open reading frame 94)	84970	0.58744	1.65473	-1.06729	0.630907	-0.277513	1.53933	yes-down
	MIR503HG (MIR503 host gene)	84848	2.82106	3.89021	-1.06915	2.84161	1.93319	3.75003	yes-down
	MIR1972-1 (microRNA 1972-1)	100302243	1.62392	2.69501	-1.0711	1.63577	0.727354	2.54419	yes-down
	DMBX1 (diencephalon/mesencephalon homeobox 1)	127343	12.6419	13.7148	-1.07286	12.6893	11.7806	13.5979	yes-down
	CCDC88A (coiled-coil domain containing 88A)	55704	0.516803	1.58978	-1.07297	0.530421	-0.378	1.43884	yes-down
	SGK2 (serum/glucocorticoid regulated kinase 2)	10110	0.516803	1.58978	-1.07297	0.530421	-0.378	1.43884	yes-down
	RTN4 (reticulon 4)	57142	1.68961	2.76288	-1.07327	1.73626	0.82784	2.64468	yes-down
	ASB3 (ankyrin repeat and SOCS box containing 3)	51130	3.22164	4.29607	-1.07444	3.24356	2.33513	4.15198	yes-down
	MAGEA3 (MAGE family member A3)	4102	7.17479	8.25135	-1.07657	7.26302	6.35454	8.17149	yes-down
	SOCS5 (suppressor of cytokine signaling 5)	9655	1.07919	2.15884	-1.07965	1.13334	0.224921	2.04176	yes-down
	MGAM (maltase-glucoamylase)	8972	5.31101	6.39292	-1.08191	5.35377	4.44533	6.26222	yes-down
	NUDT11 (nudix hydrolase 11)	55190	0.193575	1.27553	-1.08196	0.228961	-0.679461	1.13738	yes-down
	CDH4 (cadherin 4)	1002	1.81266	2.89646	-1.0838	1.83675	0.928326	2.74516	yes-down
	UCA1 (urothelial cancer associated 1)	652995	0.364222	1.45037	-1.08615	0.429934	-0.478487	1.33836	yes-down
	ZBTB8A (zinc finger and BTB domain containing 8A)	653121	4.13038	5.22184	-1.09147	4.14793	3.2395	5.05636	yes-down
	FOXF1 (forkhead box F1)	2294	0.810539	1.90219	-1.09165	0.83188	-0.0765393	1.7403	yes-down
	SOX3 (SRY-box transcription factor 3)	6658	0.28142	1.37527	-1.09385	0.329448	-0.578974	1.23787	yes-down
	NWD1 (NACHT and WD repeat domain containing 1)	284434	2.14089	3.23593	-1.09504	2.1382	1.22979	3.04662	yes-down
	RPL36AP15 (ribosomal protein L36a pseudogene 15)	100271325	1.95303	3.04923	-1.0962	2.03772	1.1293	2.94614	yes-down
	GABRQ (gamma-aminobutyric acid type A receptor subunit theta)	55879	2.20968	3.30838	-1.09869	2.23869	1.33027	3.14711	yes-down
	MT-TW (tRNA)	4578	1.62392	2.72557	-1.10165	1.63577	0.727354	2.54419	yes-down
	RBM20 (RNA binding motif protein 20)	282996	1.82733	2.92965	-1.10232	1.83675	0.928326	2.74516	yes-down
	MAGEA2B (MAGE family member A2B)	266740	1.05447	2.15884	-1.10438	1.13334	0.224921	2.04176	yes-down
	CDC42BPG (CDC42 binding protein kinase gamma)	55561	1.15091	2.25625	-1.10533	1.23383	0.325407	2.14224	yes-down
	TP73 (tumor protein p73)	7161	0.654779	1.76181	-1.10703	0.731394	-0.177026	1.63981	yes-down
	MT-ND1 (NADH dehydrogenase subunit 1)	4535	2.95399	4.06468	-1.11069	3.04258	2.13416	3.95101	yes-down
	ABCA5 (ATP binding cassette subfamily A member 5)	23461	0.810539	1.9287	-1.11816	0.83188	-0.0765393	1.7403	yes-down
	DIO2 (iodothyronine deiodinase 2)	1734	3.03205	4.15726	-1.12521	3.04258	2.13416	3.95101	yes-down
	THAP12P7 (THAP domain containing 12 pseudogene 7)	100422712	6.80594	7.93302	-1.12708	6.86107	5.9526	7.76954	yes-down
	EYA2 (EYA transcriptional coactivator and phosphatase 2)	2139	5.37231	6.50561	-1.1333	5.45426	4.54581	6.3627	yes-down
	CRABP2 (cellular retinoic acid binding protein 2)	1382	3.97108	5.10758	-1.1365	4.04745	3.13902	4.95588	yes-down
	SYBU (syntabulin)	55638	3.86489	5.00232	-1.13743	3.94696	3.03853	4.85539	yes-down
	TMEM132D (transmembrane protein 132D)	121256	5.31101	6.45008	-1.13906	5.35377	4.44533	6.26222	yes-down
	EML4 (EMAP like 4)	27436	8.4251	9.56556	-1.14046	8.46885	7.56035	9.37736	yes-down
	SNORD97 (small nucleolar RNA, C/D box 97)	692223	2.44663	3.58743	-1.1408	2.43966	1.53124	3.34808	yes-down
	MGAT4C (MGAT4 family member C)	25834	2.79145	3.9334	-1.14195	2.84161	1.93319	3.75003	yes-down
	MEG3 (maternally expressed 3)	55384	3.44731	4.5898	-1.14249	3.44453	2.5361	4.35295	yes-down
	HSD17B3 (hydroxysteroid 17-beta dehydrogenase 3)	3293	0.58744	1.73202	-1.14458	0.630907	-0.277513	1.53933	yes-down
	MT-ND6 (NADH dehydrogenase subunit 6)	4541	2.19844	3.34328	-1.14484	2.23869	1.33027	3.14711	yes-down
	DKC1 (dyskerin pseudouridine synthase 1)	1736	0.323415	1.46855	-1.14514	0.329448	-0.578974	1.23787	yes-down
	TTBK1 (tau tubulin kinase 1)	84630	0.687306	1.83371	-1.1464	0.731394	-0.177026	1.63981	yes-down
	SCN1B (sodium voltage-gated channel beta subunit 1)	6324	2.78395	3.9334	-1.14945	2.84161	1.93319	3.75003	yes-down
	CLDN4 (claudin 4)	1364	0.654779	1.80538	-1.1506	0.731394	-0.177026	1.63981	yes-down
	FAM230B (family with sequence similarity 230, member B)	284861	2.26461	3.41534	-1.15074	2.33918	1.43076	3.2476	yes-down
	SPANXB2 (SPANX family, member B2)	100133171	4.48975	5.64094	-1.15119	4.54988	3.64145	5.45831	yes-down
	MAGEA12 (MAGE family member A12)	4111	1.24132	2.39579	-1.15447	1.23383	0.325407	2.14224	yes-down
	LRFN1 (leucine rich repeat and fibronectin type III domain containing 1)	57622	4.1855	5.34135	-1.15585	4.24842	3.33999	5.15685	yes-down
	RNU6-1048P (RNA, U6 small nuclear 1048, pseudogene)	106480027	1.60702	2.76288	-1.15586	1.63577	0.727354	2.54419	yes-down
	WTIP (WT1 interacting protein)	126374	2.70672	3.86298	-1.15626	2.74112	1.8327	3.64954	yes-down
	SPANXB1 (SPANX family member B1)	728695	0.193575	1.35587	-1.16229	0.228961	-0.679461	1.13738	yes-down
	SEMA6B (semaphorin 6B)	10501	2.91332	4.07658	-1.16326	2.9421	2.03367	3.85052	yes-down
	CFLAR (CASP8 and FADD like apoptosis regulator)	8837	1.36711	2.53169	-1.16458	1.4348	0.526381	2.34322	yes-down
	LINC00173 (long intergenic non-protein coding RNA 173)	100287569	1.15091	2.31771	-1.1668	1.23383	0.325407	2.14224	yes-down
	BGN (biglycan)	633	0.147561	1.31626	-1.1687	0.128475	-0.779948	1.0369	yes-down
	BEAN1 (brain expressed associated with NEDD4 1)	146227	2.95399	4.12324	-1.16924	3.04258	2.13416	3.95101	yes-down
	SIPA1 (signal-induced proliferation-associated 1)	6494	5.10373	6.27456	-1.17083	5.1528	4.24436	6.06124	yes-down
	NXPH4 (neurexophilin 4)	11247	4.83643	6.00943	-1.17301	4.85134	3.9429	5.75978	yes-down
	TTC7A (tetratricopeptide repeat domain 7A)	57217	1.46416	2.63993	-1.17577	1.53529	0.626867	2.4437	yes-down
	ZFYVE28 (zinc finger FYVE-type containing 28)	57732	2.60824	3.78534	-1.1771	2.64064	1.73222	3.54906	yes-down
	CYP24A1 (cytochrome P450 family 24 subfamily A member 1)	1591	0.839771	2.01781	-1.17804	0.83188	-0.0765393	1.7403	yes-down
	PIK3R3 (phosphoinositide-3-kinase regulatory subunit 3)	8503	3.70729	4.88539	-1.1781	3.74599	2.83756	4.65442	yes-down
	ADAM23 (ADAM metallopeptidase domain 23)	8745	0.0508826	1.23363	-1.18274	0.128475	-0.779948	1.0369	yes-down
	MTND6P3 (MT-ND6 pseudogene 3)	106478942	0.516803	1.7016	-1.1848	0.530421	-0.378	1.43884	yes-down
	MIR4426 (microRNA 4426)	100616345	1.62392	2.81354	-1.18962	1.63577	0.727354	2.54419	yes-down
	PITPNM3 (PITPNM family member 3)	83394	5.67667	6.86771	-1.19104	5.75572	4.84727	6.66417	yes-down
	TMTC1 (transmembrane O-mannosyltransferase targeting cadherins 1)	83857	0.687306	1.88875	-1.20144	0.731394	-0.177026	1.63981	yes-down
	CEND1 (cell cycle exit and neuronal differentiation 1)	51286	1.50122	2.70271	-1.20149	1.53529	0.626867	2.4437	yes-down
	MIR4292 (microRNA 4292)	100422860	4.26037	5.46195	-1.20158	4.34891	3.44047	5.25734	yes-down
	ERLEC1 (endoplasmic reticulum lectin 1)	27248	4.7563	5.9613	-1.205	4.85134	3.9429	5.75978	yes-down
	NTN4 (netrin 4)	59277	1.02931	2.23516	-1.20585	1.03285	0.124434	1.94127	yes-down
	ADIRF-AS1 (ADIRF antisense RNA 1)	100133190	1.75245	2.96209	-1.20964	1.83675	0.928326	2.74516	yes-down
	RBAKDN (RBAK downstream neighbor)	389458	4.23859	5.44828	-1.20969	4.24842	3.33999	5.15685	yes-down
	BCL7A (BAF chromatin remodeling complex subunit BCL7A)	605	8.12522	9.33573	-1.2105	8.16739	7.2589	9.07589	yes-down
	WNT7B (Wnt family member 7B)	7477	0.442529	1.65473	-1.21221	0.429934	-0.478487	1.33836	yes-down
	MSH6 (mutS homolog 6)	2956	0.100031	1.31626	-1.21623	0.128475	-0.779948	1.0369	yes-down
	LINC01619 (long intergenic non-protein coding RNA 1619)	256021	0.58744	1.80538	-1.21794	0.630907	-0.277513	1.53933	yes-down
	LONRF3 (LON peptidase N-terminal domain and ring finger 3)	79836	1.62392	2.84867	-1.22475	1.63577	0.727354	2.54419	yes-down
	ICAM5 (intercellular adhesion molecule 5)	7087	2.65832	3.88346	-1.22514	2.74112	1.8327	3.64954	yes-down
	PIANP (PILR alpha associated neural protein)	196500	1.15091	2.37666	-1.22575	1.23383	0.325407	2.14224	yes-down
	ST6GALNAC5 (ST6 N-acetylgalactosaminide alpha-2,6-sialyltransferase 5)	81849	8.64014	9.87129	-1.23115	8.66983	7.76132	9.57834	yes-down
	COBLL1 (cordon-bleu WH2 repeat protein like 1)	22837	3.8506	5.093	-1.2424	3.94696	3.03853	4.85539	yes-down
	FHAD1 (forkhead associated phosphopeptide binding domain 1)	114827	1.5194	2.76288	-1.24348	1.53529	0.626867	2.4437	yes-down
	CLEC18B (C-type lectin domain family 18 member B)	497190	6.0423	7.29002	-1.24772	6.05718	5.14872	6.96563	yes-down
	CHAC2 (ChaC glutathione specific gamma-glutamylcyclotransferase 2)	494143	3.73867	4.98979	-1.25112	3.74599	2.83756	4.65442	yes-down
	LRRN2 (leucine rich repeat neuronal 2)	10446	4.44051	5.69984	-1.25933	4.44939	3.54096	5.35783	yes-down
	TENM4 (teneurin transmembrane protein 4)	26011	0.780704	2.0423	-1.26159	0.83188	-0.0765393	1.7403	yes-down
	TRMT1 (tRNA methyltransferase 1)	55621	0.896514	2.15884	-1.26233	0.932367	0.0239474	1.84079	yes-down
	SERPINH1 (serpin family H member 1)	871	1.19682	2.46081	-1.26398	1.23383	0.325407	2.14224	yes-down
	GDI2P2 (GDP dissociation inhibitor 2 pseudogene 2)	100420259	2.26461	3.53231	-1.26771	2.33918	1.43076	3.2476	yes-down
	ZNF79 (zinc finger protein 79)	7633	2.34835	3.61625	-1.2679	2.33918	1.43076	3.2476	yes-down
	HMGB1P31 (high mobility group box 1 pseudogene 31)	100873894	0.719115	1.99291	-1.27379	0.731394	-0.177026	1.63981	yes-down
	ANK1 (ankyrin 1)	286	2.91332	4.18776	-1.27443	2.9421	2.03367	3.85052	yes-down
	FGFR1 (fibroblast growth factor receptor 1)	2260	1.1274	2.40526	-1.27786	1.13334	0.224921	2.04176	yes-down
	MDM2 (MDM2 proto-oncogene)	4193	6.5309	7.80965	-1.27874	6.55961	5.65115	7.46807	yes-down
	EHMT1 (euchromatic histone lysine methyltransferase 1)	79813	5.12318	6.40241	-1.27923	5.1528	4.24436	6.06124	yes-down
	KIRREL3 (kirre like nephrin family adhesion molecule 3)	84623	5.07943	6.35982	-1.28039	5.1528	4.24436	6.06124	yes-down
	MIR1199 (microRNA 1199)	102466515	1.53735	2.82064	-1.28328	1.53529	0.626867	2.4437	yes-down
	CATSPER3 (cation channel sperm associated 3)	347732	0.780704	2.06637	-1.28567	0.83188	-0.0765393	1.7403	yes-down
	RWDD4P2 (RWD domain containing 4 pseudogene 2)	647009	0.654779	1.94177	-1.28699	0.731394	-0.177026	1.63981	yes-down
	BEGAIN (brain enriched guanylate kinase associated)	57596	1.48281	2.77023	-1.28742	1.53529	0.626867	2.4437	yes-down
	CSAG4 (CSAG family member 4 (pseudogene))	100130935	2.64182	3.93012	-1.2883	2.64064	1.73222	3.54906	yes-down
	C1QTNF7 (C1q and TNF related 7)	114905	5.79426	7.08472	-1.29046	5.8562	4.94775	6.76466	yes-down
	CLIC2 (chloride intracellular channel 2)	1193	1.65714	2.96849	-1.31135	1.73626	0.82784	2.64468	yes-down
	MT-TP (tRNA)	4571	0.654779	1.96757	-1.31279	0.731394	-0.177026	1.63981	yes-down
	PSCA (prostate stem cell antigen)	8000	5.55526	6.87879	-1.32354	5.65523	4.74678	6.56368	yes-down
	CCNP (cyclin P)	79935	0.58744	1.9155	-1.32806	0.630907	-0.277513	1.53933	yes-down
	KANSL1L (KAT8 regulatory NSL complex subunit 1 like)	151050	6.33568	7.66391	-1.32823	6.35864	5.45018	7.2671	yes-down
	ICOSLG (inducible T cell costimulator ligand)	23308	2.32787	3.65646	-1.32859	2.33918	1.43076	3.2476	yes-down
	RBMY2QP (RNA binding motif protein Y-linked family 2 member Q, pseudogene)	379006	0.687306	2.01781	-1.33051	0.731394	-0.177026	1.63981	yes-down
	TMEM51-AS1 (TMEM51 antisense RNA 1)	200197	2.88556	4.22031	-1.33475	2.9421	2.03367	3.85052	yes-down
	LAT (linker for activation of T cells)	27040	3.53481	4.8718	-1.33698	3.54502	2.63659	4.45344	yes-down
	RNU6-433P (RNA, U6 small nuclear 433, pseudogene)	106481315	6.12922	7.47731	-1.34809	6.15766	5.24921	7.06612	yes-down
	IL3RA (interleukin 3 receptor subunit alpha)	3563	6.59766	7.94687	-1.34921	6.6601	5.75163	7.56856	yes-down
	RPL34P21 (ribosomal protein L34 pseudogene 21)	100271495	0.516803	1.87519	-1.35838	0.530421	-0.378	1.43884	yes-down
	LCAT (lecithin-cholesterol acyltransferase)	3931	2.29658	3.68005	-1.38347	2.33918	1.43076	3.2476	yes-down
	MT-TA (tRNA)	4553	4.22757	5.61465	-1.38708	4.24842	3.33999	5.15685	yes-down
	TRHDE-AS1 (TRHDE antisense RNA 1)	283392	3.9875	5.37908	-1.39158	4.04745	3.13902	4.95588	yes-down
	RNU7-172P (RNA, U7 small nuclear 172 pseudogene)	106480828	14.1711	15.5701	-1.39898	14.2971	13.3884	15.2058	yes-down
	PGBD5 (piggyBac transposable element derived 5)	79605	5.08859	6.49456	-1.40597	5.1528	4.24436	6.06124	yes-down
	MTRNR2L12 (MT-RNR2 like 12)	100463498	5.09618	6.50451	-1.40833	5.1528	4.24436	6.06124	yes-down
	MAGEA6 (MAGE family member A6)	4105	0.516803	1.9287	-1.41189	0.530421	-0.378	1.43884	yes-down
	CSAG3 (CSAG family member 3)	389903	0	1.41331	-1.41331	0.0279883	-0.880435	0.936411	yes-down
	SPTBN1 (spectrin beta, non-erythrocytic 1)	6711	0.750238	2.17	-1.41976	0.83188	-0.0765393	1.7403	yes-down
	MT-TL1 (tRNA)	4567	3.70332	5.12344	-1.42012	3.74599	2.83756	4.65442	yes-down
	ZNF469 (zinc finger protein 469)	84627	3.34399	4.78197	-1.43798	3.34404	2.43562	4.25247	yes-down
	TINAGL1 (tubulointerstitial nephritis antigen like 1)	64129	1.00371	2.44253	-1.43881	1.03285	0.124434	1.94127	yes-down
	TBC1D2 (TBC1 domain family member 2)	55357	3.14174	4.58565	-1.44391	3.14307	2.23465	4.05149	yes-down
	NTRK3 (neurotrophic receptor tyrosine kinase 3)	4916	0.552554	2.00542	-1.45286	0.630907	-0.277513	1.53933	yes-down
	MT-TN (tRNA)	4570	6.55809	8.01281	-1.45473	6.6601	5.75163	7.56856	yes-down
	CSAG1 (chondrosarcoma associated gene 1)	158511	1.42612	2.89646	-1.47034	1.4348	0.526381	2.34322	yes-down
	LRATD1 (LRAT domain containing 1)	151354	3.45678	4.93363	-1.47686	3.54502	2.63659	4.45344	yes-down
	ICA1L (islet cell autoantigen 1 like)	130026	0.58744	2.06637	-1.47893	0.630907	-0.277513	1.53933	yes-down
	TCN1 (transcobalamin 1)	6947	2.04375	3.52365	-1.47989	2.03772	1.1293	2.94614	yes-down
	KIAA0408 (KIAA0408)	9729	5.06093	6.54201	-1.48108	5.1528	4.24436	6.06124	yes-down
	MIR3911 (microRNA 3911)	100500872	3.32861	4.81254	-1.48393	3.34404	2.43562	4.25247	yes-down
	PTPRU (protein tyrosine phosphatase receptor type U)	10076	0.100031	1.58978	-1.48975	0.128475	-0.779948	1.0369	yes-down
	CD300LB (CD300 molecule like family member b)	124599	2.60824	4.1001	-1.49186	2.64064	1.73222	3.54906	yes-down
	PI15 (peptidase inhibitor 15)	51050	1.26306	2.75549	-1.49244	1.33431	0.425894	2.24273	yes-down
	PRXL2A (peroxiredoxin like 2A)	84293	5.30971	6.8047	-1.49499	5.35377	4.44533	6.26222	yes-down
	IMPDH1P10 (inosine monophosphate dehydrogenase 1 pseudogene 10)	100874399	2.26461	3.76709	-1.50248	2.33918	1.43076	3.2476	yes-down
	ATP11A (ATPase phospholipid transporting 11A)	23250	1.38705	2.88973	-1.50268	1.4348	0.526381	2.34322	yes-down
	SLC38A11 (solute carrier family 38 member 11)	151258	2.1291	3.63247	-1.50337	2.1382	1.22979	3.04662	yes-down
	PARM1 (prostate androgen-regulated mucin-like protein 1)	25849	1.05447	2.56587	-1.5114	1.13334	0.224921	2.04176	yes-down
	LYN (LYN proto-oncogene, Src family tyrosine kinase)	4067	3.0757	4.59602	-1.52032	3.14307	2.23465	4.05149	yes-down
	SEZ6L2 (seizure related 6 homolog like 2)	26470	4.76203	6.28421	-1.52218	4.85134	3.9429	5.75978	yes-down
	ARMCX2 (armadillo repeat containing X-linked 2)	9823	0.364222	1.88875	-1.52453	0.429934	-0.478487	1.33836	yes-down
	RPS27A (ribosomal protein S27a)	6233	3.81425	5.37186	-1.55761	3.84647	2.93805	4.7549	yes-down
	RNU6-282P (RNA, U6 small nuclear 282, pseudogene)	106479691	4.25767	5.83298	-1.57531	4.34891	3.44047	5.25734	yes-down
	KIRREL3-AS2 (KIRREL3 antisense RNA 2)	100874251	1.1035	2.67949	-1.57599	1.13334	0.224921	2.04176	yes-down
	KCNQ5-IT1 (KCNQ5 intronic transcript 1)	100507381	2.03114	3.61625	-1.58512	2.03772	1.1293	2.94614	yes-down
	CFLAR-AS1 (CFLAR antisense RNA 1)	65072	1.36711	2.96209	-1.59498	1.4348	0.526381	2.34322	yes-down
	STMN3 (stathmin 3)	50861	1.1035	2.70271	-1.59922	1.13334	0.224921	2.04176	yes-down
	RN7SKP88 (RN7SK pseudogene 88)	106480860	3.29734	4.89886	-1.60152	3.34404	2.43562	4.25247	yes-down
	SEMA3D (semaphorin 3D)	223117	2.7225	4.32629	-1.60379	2.74112	1.8327	3.64954	yes-down
	AMOTL1 (angiomotin like 1)	154810	1.72137	3.33339	-1.61202	1.73626	0.82784	2.64468	yes-down
	GNA15 (G protein subunit alpha 15)	2769	4.0576	5.67657	-1.61897	4.14793	3.2395	5.05636	yes-down
	KIAA1217 (KIAA1217)	56243	2.55635	4.1795	-1.62315	2.64064	1.73222	3.54906	yes-down
	KCNIP3 (potassium voltage-gated channel interacting protein 3)	30818	2.92018	4.54981	-1.62962	2.9421	2.03367	3.85052	yes-down
	CD101 (CD101 molecule)	9398	2.39833	4.03449	-1.63616	2.43966	1.53124	3.34808	yes-down
	SRBD1 (S1 RNA binding domain 1)	55133	7.23481	8.87554	-1.64073	7.26302	6.35454	8.17149	yes-down
	FAS (Fas cell surface death receptor)	355	0.364222	2.01781	-1.65359	0.429934	-0.478487	1.33836	yes-down
	ELFN2 (extracellular leucine rich repeat and fibronectin type III domain containing 2)	114794	5.20689	6.86213	-1.65524	5.25329	4.34484	6.16173	yes-down
	NEGR1-IT1 (NEGR1 intronic transcript 1)	100852409	5.72349	7.41569	-1.6922	5.75572	4.84727	6.66417	yes-down
	WDR27 (WD repeat domain 27)	253769	0.654779	2.34749	-1.69271	0.731394	-0.177026	1.63981	yes-down
	PTPRK (protein tyrosine phosphatase receptor type K)	5796	0.193575	1.90219	-1.70861	0.228961	-0.679461	1.13738	yes-down
	MOSMO (modulator of smoothened)	730094	0.364222	2.07826	-1.71404	0.429934	-0.478487	1.33836	yes-down
	B4GALNT4 (beta-1,4-N-acetyl-galactosaminyltransferase 4)	338707	7.47847	9.20188	-1.7234	7.56447	6.65599	8.47296	yes-down
	MT-TD (tRNA)	4555	4.30035	6.02641	-1.72606	4.34891	3.44047	5.25734	yes-down
	GNG4 (G protein subunit gamma 4)	2786	1.60702	3.36285	-1.75584	1.63577	0.727354	2.54419	yes-down
	REL (REL proto-oncogene, NF-kB subunit)	5966	5.70375	7.46802	-1.76427	5.75572	4.84727	6.66417	yes-down
	ROPN1B (rhophilin associated tail protein 1B)	152015	4.67145	6.4432	-1.77175	4.75085	3.84242	5.65929	yes-down
	CDKN1A (cyclin dependent kinase inhibitor 1A)	1026	5.77547	7.55673	-1.78126	5.8562	4.94775	6.76466	yes-down
	ERBB4 (erb-b2 receptor tyrosine kinase 4)	2066	5.68273	7.46519	-1.78247	5.75572	4.84727	6.66417	yes-down
	SNORA56 (small nucleolar RNA, H/ACA box 56)	677835	6.08794	7.87393	-1.78599	6.15766	5.24921	7.06612	yes-down
	AHNAK2 (AHNAK nucleoprotein 2)	113146	5.64906	7.44065	-1.79159	5.65523	4.74678	6.56368	yes-down
	FST (follistatin)	10468	1.44526	3.25176	-1.8065	1.4348	0.526381	2.34322	yes-down
	SHANK3 (SH3 and multiple ankyrin repeat domains 3)	85358	5.19421	7.00444	-1.81022	5.25329	4.34484	6.16173	yes-down
	BTBD11 (BTB domain containing 11)	121551	3.78449	5.60133	-1.81684	3.84647	2.93805	4.7549	yes-down
	VWA5B2 (von Willebrand factor A domain containing 5B2)	90113	2.22084	4.04058	-1.81974	2.23869	1.33027	3.14711	yes-down
	CLHC1 (clathrin heavy chain linker domain containing 1)	130162	1.84185	3.66436	-1.82252	1.83675	0.928326	2.74516	yes-down
	SLC12A7 (solute carrier family 12 member 7)	10723	1.62392	3.44778	-1.82386	1.63577	0.727354	2.54419	yes-down
	ACHE (acetylcholinesterase (Cartwright blood group))	43	5.32141	7.152	-1.83059	5.35377	4.44533	6.26222	yes-down
	MMP15 (matrix metallopeptidase 15)	4324	0.403907	2.24574	-1.84184	0.429934	-0.478487	1.33836	yes-down
	MTA3 (metastasis associated 1 family member 3)	57504	0.719115	2.58266	-1.86354	0.731394	-0.177026	1.63981	yes-down
	NAT8L (N-acetyltransferase 8 like)	339983	0.810539	2.67949	-1.86895	0.83188	-0.0765393	1.7403	yes-down
	FBXO11 (F-box protein 11)	80204	4.1712	6.05527	-1.88407	4.24842	3.33999	5.15685	yes-down
	WSCD1 (WSC domain containing 1)	23302	0.58744	2.47886	-1.89142	0.630907	-0.277513	1.53933	yes-down
	HID1 (HID1 domain containing)	283987	2.18712	4.07955	-1.89243	2.23869	1.33027	3.14711	yes-down
	CAMK2N1 (calcium/calmodulin dependent protein kinase II inhibitor 1)	55450	2.09314	4.00053	-1.90739	2.1382	1.22979	3.04662	yes-down
	INPP5E (inositol polyphosphate-5-phosphatase E)	56623	1.87046	3.79977	-1.92931	1.93723	1.02881	2.84565	yes-down
	SFMBT2 (Scm like with four mbt domains 2)	57713	4.79599	6.73084	-1.93485	4.85134	3.9429	5.75978	yes-down
	CFAP36 (cilia and flagella associated protein 36)	112942	2.59115	4.52613	-1.93498	2.64064	1.73222	3.54906	yes-down
	LHX1 (LIM homeobox 1)	3975	3.30784	5.33269	-2.02485	3.34404	2.43562	4.25247	yes-down
	CAMSAP3 (calmodulin regulated spectrin associated protein family member 3)	57662	2.9673	4.9992	-2.0319	3.04258	2.13416	3.95101	yes-down
	RPE (ribulose-5-phosphate-3-epimerase)	6120	4.47585	6.54094	-2.06508	4.54988	3.64145	5.45831	yes-down
	LINC00943 (long intergenic non-protein coding RNA 943)	100507206	2.54752	4.6428	-2.09528	2.54015	1.63173	3.44857	yes-down
	KIF5C (kinesin family member 5C)	3800	3.00649	5.11913	-2.11264	3.04258	2.13416	3.95101	yes-down
	LINC00944 (long intergenic non-protein coding RNA 944)	387895	1.75245	3.88006	-2.12762	1.83675	0.928326	2.74516	yes-down
	LGR5 (leucine rich repeat containing G protein-coupled receptor 5)	8549	3.94105	6.08503	-2.14398	3.94696	3.03853	4.85539	yes-down
	MUC20 (mucin 20, cell surface associated)	200958	2.08095	4.2652	-2.18425	2.1382	1.22979	3.04662	yes-down
	SLC8A1 (solute carrier family 8 member A1)	6546	0	2.20295	-2.20295	0.0279883	-0.880435	0.936411	yes-down
	LYNX1 (Ly6/neurotoxin 1)	66004	4.64064	6.86084	-2.2202	4.65037	3.74193	5.5588	yes-down
	CD55 (CD55 molecule (Cromer blood group))	1604	2.10523	4.3753	-2.27007	2.1382	1.22979	3.04662	yes-down
	ASAP3 (ArfGAP with SH3 domain, ankyrin repeat and PH domain 3)	55616	0.780704	3.07319	-2.29249	0.83188	-0.0765393	1.7403	yes-down
	KCNC4 (potassium voltage-gated channel subfamily C member 4)	3749	2.70672	5.03471	-2.32799	2.74112	1.8327	3.64954	yes-down
	PPP1R21 (protein phosphatase 1 regulatory subunit 21)	129285	2.41784	4.75074	-2.3329	2.43966	1.53124	3.34808	yes-down
	NGF (nerve growth factor)	4803	0.95111	3.33339	-2.38228	1.03285	0.124434	1.94127	yes-down
	CYTH3 (cytohesin 3)	9265	2.05626	4.45497	-2.39871	2.1382	1.22979	3.04662	yes-down
	STOM (stomatin)	2040	3.03205	5.49448	-2.46243	3.04258	2.13416	3.95101	yes-down
	ANK3 (ankyrin 3)	288	1.84185	4.32629	-2.48445	1.83675	0.928326	2.74516	yes-down
	TRHDE (thyrotropin releasing hormone degrading enzyme)	29953	1.28448	3.78896	-2.50448	1.33431	0.425894	2.24273	yes-down
	PRSS12 (serine protease 12)	8492	0.100031	2.66379	-2.56376	0.128475	-0.779948	1.0369	yes-down
	FLACC1 (flagellum associated containing coiled-coil domains 1)	130540	2.87147	5.46987	-2.5984	2.9421	2.03367	3.85052	yes-down
	CARMIL2 (capping protein regulator and myosin 1 linker 2)	146206	1.95303	4.62062	-2.66758	2.03772	1.1293	2.94614	yes-down
	GPC6 (glypican 6)	10082	1.5194	4.24425	-2.72485	1.53529	0.626867	2.4437	yes-down
	CACNG7 (calcium voltage-gated channel auxiliary subunit gamma 7)	59284	0.654779	3.38216	-2.72738	0.731394	-0.177026	1.63981	yes-down
	C6orf163 (chromosome 6 open reading frame 163)	206412	1.00371	3.85264	-2.84892	1.03285	0.124434	1.94127	yes-down
	ACYP2 (acylphosphatase 2)	98	2.5207	5.4217	-2.901	2.54015	1.63173	3.44857	yes-down
	PVRIG (PVR related immunoglobulin domain containing)	79037	0.654779	3.66436	-3.00959	0.731394	-0.177026	1.63981	yes-down
	CD70 (CD70 molecule)	970	0.442529	3.5495	-3.10697	0.429934	-0.478487	1.33836	yes-down
	RAP1GAP2 (RAP1 GTPase activating protein 2)	23108	1.1035	4.38251	-3.27901	1.13334	0.224921	2.04176	yes-down
	HR (HR lysine demethylase and nuclear receptor corepressor)	55806	1.58991	4.88031	-3.2904	1.63577	0.727354	2.54419	yes-down
	MSH2 (mutS homolog 2)	4436	0.28142	3.65646	-3.37504	0.329448	-0.578974	1.23787	yes-down
	PSME4 (proteasome activator subunit 4)	23198	0.100031	3.52365	-3.42361	0.128475	-0.779948	1.0369	yes-down
	THADA (THADA armadillo repeat containing)	63892	1.55509	4.9992	-3.44411	1.63577	0.727354	2.54419	yes-down
	MIR770 (microRNA 770)	768222	0.364222	4.27815	-3.91392	0.429934	-0.478487	1.33836	yes-down
	Supplementary Table S3B: Differentially expressed proteins (DEPs) identified in GPR56 knockdown vs GPR56 control U373 GBM cells. The list contains a total of 28 upregulated and 18 down regulated proteins. iTRAQ labels for GPR56 control (114,118) and knockdown samples(115,119) in duplicate are shown. Abbreviations are FC, Fold change; PI, Prediction Interval.
																			Replicate1				Replicate 2
	Gene symbol	Gene ID	Protein Description	Master Protein Accessions	Exp. q-value	Sum PEP Score	Coverage	No of Peptides	No of PSMs	No of Unique Peptides	No of Protein Groups	Molecular Weight [kDa]	Protein pI	Razor Peptides	Score Sequest HT	Normalised log2 abundance values (114 /GPR56 control)	Normalised log2 abundance values (115/ GPR56 Knockdown)	Log2FC 115-114	Slope	Lower 95% PI	Upper 95% PI	Outside 95% PI -	Normalised log2 abundance values (118/GPR56 control)	Normalised log2 abundance values (119/GPR56 Knockdown)	Log2FC 119-118	Slope	Lower 95% PI	Upper 95% PI	Outside 95% PI - Differntial expression	Differntial expression at transcript level
	AIF1L	83543	allograft inflammatory factor 1-like isoform 3 [Homo sapiens]	297374815	0	11.9865	18.75	3	4	3	1	20.002	7.77	0	12.7494	7.22112	8.00936	0.833447	8.03601	7.55731	8.51472	Yes-Up	7.14682	7.98026	0.788239	8.03601	7.55731	8.51472	Yes-Up	Yes-up
	ANXA6	309	annexin A6 isoform 1 [Homo sapiens]	71773329	0	39.4529	13.9673	9	14	9	1	75.826	5.6	0	43.9906	10.0833	10.7975	0.714251	10.8223	10.3432	11.3013	Yes-Up	10.0263	10.7028	0.676466	10.7228	10.2437	11.2018	Yes-Up	Yes-up
	CAMK1	8536	PREDICTED: calcium/calmodulin-dependent protein kinase type 1 isoform X1 [Homo sapiens]	530373254	0.00601395	2.53581	2.42131	1	2	1	1	45.977	5.73	0	2.07129	6.00317	5.86935	-0.133819	5.94633	5.46756	6.42509	No	6.35304	5.83968	-0.513356	5.84682	5.36805	6.32559	Yes-Down	No
	CAPS	828	calcyphosin isoform a [Homo sapiens]	815891134	0	57.5757	28.7273	7	22	7	1	30.221	6.04	0	73.6123	10.9485	10.3753	-0.573132	10.4242	9.94524	10.9032	Yes-Down	11.0815	10.2933	-0.788118	10.3247	9.84575	10.8037	Yes-Down	No
	CD63	967	CD63 antigen isoform A [Homo sapiens]	4502679	0	3.68931	4.20168	1	2	1	1	25.619	7.81	0	6.03489	6.75192	7.33552	0.583598	7.33945	6.86076	7.81814	Yes-Up	7.22295	7.44591	0.22296	7.43896	6.96027	7.91765	No	No
	CD70	970	CD70 antigen [Homo sapiens]	4507605	0	15.3378	12.9534	2	4	2	1	21.105	8.53	0	13.9365	8.51253	7.9931	-0.51943	8.03601	7.55731	8.51472	Yes-Down	8.67196	8.12132	-0.550637	8.13552	7.65681	8.61423	Yes-Down	Yes-down
	CKB	1152	creatine kinase B-type [Homo sapiens]	21536286	0	60.2141	41.7323	10	18	10	1	42.617	5.59	0	67.1763	9.58475	10.27	0.685295	10.3247	9.84575	10.8037	Yes-Up	9.47668	10.34	0.863361	10.3247	9.84575	10.8037	Yes-Up	Yes-up
	CRYAB	1410	PREDICTED: alpha-crystallin B chain isoform X1 [Homo sapiens]	767969603	0	56.7391	69.7143	8	34	8	1	20.146	7.33	0	113.816	10.6386	11.584	0.945404	11.6183	11.1391	12.0976	Yes-Up	10.7028	11.4817	0.778936	11.5188	11.0396	11.9981	Yes-Up	Yes-up
	CTSC	1075	dipeptidyl peptidase 1 isoform a preproprotein [Homo sapiens]	189083844	0	19.2788	11.879	5	8	5	1	51.808	6.99	0	25.3329	10.0562	9.44457	-0.611631	9.42914	8.95031	9.90796	Yes-Down	10.0784	9.60895	-0.469456	9.62816	9.1493	10.107	No	No
	EFHD2	79180	EF-hand domain-containing protein D2 [Homo sapiens]	20149675	0	17.9549	15.4167	4	8	4	1	26.68	5.2	0	22.4545	9.5882	9.04386	-0.544345	9.0311	8.55232	9.50988	Yes-Down	9.3587	9.16316	-0.195548	9.23012	8.75132	9.70892	No	No
	EEF1B2	1933	elongation factor 1-beta [Homo sapiens]	4503477	0	35.4643	42.6667	5	10	5	1	24.748	4.67	0	38.0128	10.0325	9.36271	-0.50538	9.42914	8.95031	9.90796	Yes-Down	9.8723	9.36692	-0.669791	9.42914	8.95031	9.90796	No	No
	EML4	27436	PREDICTED: echinoderm microtubule-associated protein-like 4 isoform X1 [Homo sapiens]	530367488	0.00014403	3.48439	0.907258	1	1	1	1	110.109	6.49	0	2.98915	7.32311	6.55996	-0.763152	6.64289	6.16418	7.1216	Yes-Down	7.37672	6.56295	-0.813769	6.64289	6.16418	7.1216	Yes-Down	Yes-down
	ENDOD1	23052	endonuclease domain-containing 1 protein precursor [Homo sapiens]	148225659	0	6.13012	2.6	1	1	1	1	54.981	5.71	0	3.94859	5.35948	6.06647	0.706989	6.14534	5.6666	6.62409	Yes-Up	5.85824	6.1697	0.311457	6.24485	5.76612	6.72359	No	Yes-up
	FAM162A	26355	protein FAM162A [Homo sapiens]	49355721	0	6.89457	22.7273	3	4	3	1	17.331	9.77	0	9.34842	7.83313	8.45838	0.62525	8.53356	8.05482	9.01229	Yes-Up	7.88576	8.67196	0.786199	8.73258	8.25382	9.21133	Yes-up	Yes-up
	G6PD	2539	glucose-6-phosphate 1-dehydrogenase isoform a [Homo sapiens]	109389365	0	111.803	33.7615	16	43	16	1	62.429	8.05	0	137.506	12.5841	12.2275	-0.356608	12.2154	11.7359	12.6948	No	13.0058	12.3791	-0.626708	12.4144	11.9349	12.8939	Yes-Down	No
	GFAP	2670	PREDICTED: glial fibrillary acidic protein isoform X1 [Homo sapiens]	1034599131	0	143.749	52.1186	21	101	19	1	54.211	6.19	1	338.442	12.1249	12.8678	0.742938	12.9119	12.4323	13.3916	Yes-Up	12.3791	12.9766	0.597462	13.0115	12.5317	13.4912	Yes-up	Yes-up
	GPM6B	2824	neuronal membrane glycoprotein M6-b isoform 1 [Homo sapiens]	50263048	0	8.93987	3.96341	1	2	1	1	36.196	6.09	0	6.15382	7.52831	7.76731	0.238999	7.837	7.3583	8.31569	No	7.54872	8.14457	0.595848	8.13552	7.65681	8.61423	Yes-up	Yes-up
	HIBCH	26275	PREDICTED: 3-hydroxyisobutyryl-CoA hydrolase, mitochondrial isoform X1 [Homo sapiens]	767917547	0	5.47317	4.92228	2	2	2	1	43.454	8.19	0	5.33728	7.23699	6.65487	-0.582119	6.7424	6.26369	7.2211	Yes-Down	7.07096	6.80119	-0.269772	6.84191	6.3632	7.32061	No	No
	HIST1H1D	3007	histone H1.3 [Homo sapiens]	4885377	0	21.7993	14.4796	3	6	3	1	22.336	11.02	0	22.0285	7.91066	7.1559	-0.754752	7.23994	6.76125	7.71863	Yes-Down	7.52744	7.50632	-0.021121	7.53847	7.05978	8.01716	No	No
	HIST1H2BB	3018	histone H2B type 1-B [Homo sapiens]	10800140	0	54.2067	26.1905	3	65	1	1	13.942	10.32	0	205.695	8.18936	7.56514	-0.624213	7.63798	7.15928	8.11667	Yes-Down	7.88216	7.78662	-0.095542	7.837	7.3583	8.31569	No	No
	HLA-A	3105	PREDICTED: HLA class I histocompatibility antigen, A-1 alpha chain isoform X2 [Homo sapiens]	530429121	0	60.8777	27.8772	9	23	7	1	43.99	6.64	2	69.2995	9.92001	10.1033	0.191673	10.1257	9.64677	10.6046	No	9.89047	10.3507	0.455135	10.4242	9.94524	10.9032	Yes-up	Yes-up
	HLA-B	3106	major histocompatibility complex, class I, B precursor [Homo sapiens]	17986001	0	13.4812	11.8785	3	5	2	1	40.435	5.85	0	15.8992	8.06846	8.26013	0.183267	8.33454	7.85582	8.81326	No	7.92417	8.3793	0.460254	8.43405	7.95532	8.91278	Yes-up	Yes-up
	LRPPRC	10128	leucine-rich PPR motif-containing protein, mitochondrial precursor [Homo sapiens]	31621305	0	104.026	20.1578	19	31	19	1	157.805	6.13	0	97.901	11.2403	10.8255	-0.414827	10.8223	10.3432	11.3013	No	11.3309	10.7324	-0.598553	10.7228	10.2437	11.2018	Yes-Down	Yes-down
	MYLK	4638	myosin light chain kinase, smooth muscle isoform 1 [Homo sapiens]	116008192	0	8.56393	1.09718	2	4	1	1	210.583	6.15	0	11.5864	7.20409	7.89109	0.687004	7.9365	7.4578	8.41521	Yes-up	7.37898	7.92192	0.542942	7.9365	7.4578	8.41521	Yes-up	Yes-up
	NDRG1	10397	protein NDRG1 isoform 1 [Homo sapiens]	37655183	0	48.971	24.8731	6	12	6	1	42.808	5.82	0	52.7594	9.31738	9.57291	0.255537	9.62816	9.1493	10.107	No	9.18521	9.68947	0.504256	9.72766	9.2488	10.2065	Yes-up	Yes-up
	P4HA1	5033	prolyl 4-hydroxylase subunit alpha-1 isoform 2 precursor [Homo sapiens]	217272849	0	34.6426	14.794	6	12	6	1	61.011	6.01	0	41.1353	8.56525	8.95574	0.390491	9.0311	8.55232	9.50988	No	8.48648	9.0929	0.606422	9.13061	8.65182	9.6094	Yes-up	Yes-up
	PAFAH1B2	5049	PREDICTED: platelet-activating factor acetylhydrolase IB subunit beta isoform X1 [Homo sapiens]	1034573989	0	18.36	21.4876	3	4	3	1	27.088	6.28	0	17.7798	8.22812	8.72948	0.501365	8.73258	8.25382	9.21133	Yes-up	8.2322	8.52538	0.293176	8.53356	8.05482	9.01229	No	Yes-up
	PDIA5	10954	protein disulfide-isomerase A5 precursor [Homo sapiens]	5803121	0	4.12263	3.85356	1	1	1	1	59.556	7.91	0	4.04065	5.83672	6.3288	0.492084	6.34436	5.86563	6.82309	Yes-up	5.67228	6.53481	0.862529	6.54338	6.06466	7.0221	Yes-up	Yes-up
	PLOD1	5351	procollagen-lysine,2-oxoglutarate 5-dioxygenase 1 isoform 1 precursor [Homo sapiens]	938148809	0	68.0177	17.5711	9	19	9	1	88.217	7.11	0	70.4376	9.8839	10.3878	0.50393	10.4242	9.94524	10.9032	Yes-up	9.94732	10.304	0.356713	10.3247	9.84575	10.8037	No	Yes-up
	PLOD2	5352	procollagen-lysine,2-oxoglutarate 5-dioxygenase 2 isoform 1 precursor [Homo sapiens]	33636742	0	48.5885	15.9631	9	14	9	1	87.043	6.71	0	48.7565	9.84561	10.4068	0.561222	10.4242	9.94524	10.9032	Yes-up	9.81284	10.4353	0.622408	10.4242	9.94524	10.9032	Yes-up	Yes-up
	PON2	5445	serum paraoxonase/arylesterase 2 isoform 1 [Homo sapiens]	66529294	0	8.27088	9.32203	2	3	2	1	39.356	5.6	0	7.92057	6.80412	7.62324	0.819116	7.63798	7.15928	8.11667	Yes-up	6.56468	6.99818	0.4335	7.04092	6.56223	7.51962	No	No
	PPIA	5478	peptidyl-prolyl cis-trans isomerase A isoform 1 [Homo sapiens]	10863927	0	46.652	55.1515	9	28	1	1	18.001	7.81	0	73.4413	3.46969	3.63429	0.164606	3.65762	3.17847	4.13677	No	3.63429	4.20305	0.568752	4.25467	3.77566	4.73369	Yes-up	No
	PRDX3	10935	thioredoxin-dependent peroxide reductase, mitochondrial isoform a precursor [Homo sapiens]	5802974	0	21.4932	13.2812	3	6	3	1	27.675	7.78	0	19.7563	8.20493	8.49491	0.289979	8.53356	8.05482	9.01229	No	8.15152	8.64301	0.491486	8.63307	8.15432	9.11181	Yes-up	Yes-up
	PREP	5550	prolyl endopeptidase [Homo sapiens]	41349456	0	56.5299	24.3662	12	18	12	1	80.648	5.86	0	54.3337	9.71529	10.1929	0.477629	10.2252	9.74626	10.7042	Yes-up	9.70531	10.1929	0.487609	10.2252	9.74626	10.7042	Yes-up	Yes-up
	PTPN12	5782	tyrosine-protein phosphatase non-receptor type 12 isoform 1 [Homo sapiens]	196114951	0	5.64548	3.97436	2	3	2	1	88.051	5.62	0	2.52353	6.6978	7.10522	0.407415	7.14043	6.66174	7.61913	No	6.56723	7.16845	0.601225	7.23994	6.76125	7.71863	Yes-up	No
	RCN1	5954	reticulocalbin-1 precursor [Homo sapiens]	4506455	0	39.0525	23.2628	5	11	5	1	38.866	5	0	42.0834	9.14391	9.51109	0.367177	9.52865	9.04981	10.0075	No	9.14391	9.60002	0.456104	9.62816	9.1493	10.107	Yes-up	Yes-up
	RDH10	157506	retinol dehydrogenase 10 [Homo sapiens]	25282469	0	10.9023	12.3167	3	6	3	1	38.062	7.4	0	19.9142	8.61918	8.05538	-0.5638	8.13552	7.65681	8.61423	Yes-Down	8.71853	7.94256	-0.775963	7.9365	7.4578	8.41521	Yes-Down	Yes-down
	RTN4	57142	reticulon-4 isoform D [Homo sapiens]	47519490	0	43.1966	23.9796	6	13	1	1	42.248	4.74	5	42.9014	10.117	9.28731	-0.829727	9.32963	8.85081	9.80844	Yes-Down	10.1754	9.25436	-0.921029	9.32963	8.85081	9.80844	Yes-Down	Yes-down
	S100B	6285	protein S100-B [Homo sapiens]	5454034	0	4.50612	23.913	1	1	1	1	10.706	4.59	0	3.30102	4.5275	5.36401	0.836505	5.44878	4.96997	5.9276	Yes-up	4.63075	5.46941	0.838666	5.54829	5.06949	6.02709	Yes-up	Yes-up
	SNX17	9784	sorting nexin-17 isoform 1 [Homo sapiens]	7661890	0	7.9002	5.95745	2	2	2	1	52.868	7.46	0	5.72329	5.26441	4.73838	-0.526036	4.75222	4.2733	5.23114	Yes-Down	5.54926	5.10892	-0.440341	5.15025	4.6714	5.62911	No	No
	SPARC	6678	SPARC isoform 3 precursor [Homo sapiens]	827342587	0	6.01347	11.1437	3	3	3	1	39.051	5	0	6.46939	6.06103	6.42647	0.365443	6.44387	5.96515	6.92259	No	5.80825	6.69603	0.887783	6.7424	6.26369	7.2211	Yes-up	Yes-up
	SPTAN1	6709	PREDICTED: spectrin alpha chain, non-erythrocytic 1 isoform X1 [Homo sapiens]	578817797	0	221.351	21.8327	40	63	40	1	288.945	5.41	0	221.245	12.181	11.6689	-0.512124	11.7178	11.2385	12.1971	No	12.181	11.6233	-0.557691	11.6183	11.1391	12.0976	Yes-Down	No
	SPTBN1	6711	spectrin beta chain, non-erythrocytic 1 isoform 1 [Homo sapiens]	112382250	0	139.842	13.3672	24	43	24	1	274.439	5.57	0	127.002	11.609	11.0815	-0.527495	11.1208	10.6416	11.5999	Yes-Down	11.7095	11.0357	-0.673742	11.0213	10.5422	11.5004	Yes-Down	Yes-down
	STMN1	3925	stathmin isoform b [Homo sapiens]	224451142	0	10.3791	19.5402	3	4	3	1	19.811	7.02	0	14.5247	7.21603	6.69603	-0.519998	6.7424	6.26369	7.2211	Yes-Down	7.08178	6.97295	-0.108824	7.04092	6.56223	7.51962	No	No
	TGM2	7052	PREDICTED: protein-glutamine gamma-glutamyltransferase 2 isoform X1 [Homo sapiens]	768018231	0	6.7881	2.32897	1	4	1	1	77.28	5.22	0	10.9091	6.3966	6.93721	0.540616	6.94141	6.46272	7.42011	Yes-up	6.28089	6.76336	0.482466	6.84191	6.3632	7.32061	Yes-up	Yes-up
	ZBTB20	26137	zinc finger and BTB domain-containing protein 20 isoform 1 [Homo sapiens]	257900533	0	6.87733	4.04858	2	2	2	1	81.032	6.49	0	5.49353	5.98672	6.17442	0.187691	6.24485	5.76612	6.72359	No	5.87665	6.50062	0.623966	6.54338	6.06466	7.0221	Yes-up	No
	Supplementary Table S3C: Differentially expressed phosphopeptides identified in GPR56 knockdown vs GPR56 control U373 GBM cells. The list contains phosphoproteins mapped to differntially expressed phosphopeptides. Total of 36 upregulated and 34 down regulated phosphoproteins. (114,115,118 and 119 are iTRAQ labels for GPR56 control (114,118) and knockdown samples(115,119) in duplicates. Abbreviati…
																									Replicate1							Replicate 2
	GeneSymbol	GeneId	ProteinDescription	Peptide Sequence	Master Protein Accessions	NP_Accession	Modifications	PTM_Site (Peptide)	PTM_Site (Protein)	Qvality PEP	Qvality q-value	No of Protein Groups	No of PSMs	No of Missed Cleavages	Theo. MH+ [Da]	Quan Info	XCorr Sequest HT	Confidence Sequest HT	Percolator q-Value Sequest HT	Percolator PEP Sequest HT	ptmRS: Best Site Probabilities	PTM_Site (Peptide)	Site_modification	Phospho_sitePlusEvidence	Normalised log2 abundance values (114 /GPR56 control)	Normalised log2 abundance values (115/ GPR56 Knockdown)	Log2 FC 115-114	Slope	Lower 95% PI	Upper 95% PI	Outside 95% PI	Normalised log2 abundance values (118/GPR56 control)	Normalised log2 abundance values (119/GPR56 Knockdown)	Log2 FC 119-118	Slope	Lower 95% Pl )	Upper 95% Pl	Outside 95% PI - Differntial expression
	ABCF1	23	ATP-binding cassette sub-family F member 1 isoform a [Homo sapiens]	AEQGsEEEGEGEEEEEEGGESK	69354671	NP_001020262.1	2xiTRAQ8plex [N-Term; K22]; 1xPhospho [S5(100)]	S5	S228	0.000913026	0	1	2	0	3042.27	Unique	3.24488	High	0	0.0002624	S5(Phospho): 100	S5_Phospho;	S5_Phospho;	Yes	1.93628	2.76435	0.828076	2.89928	2.02259	3.77596	Yes-up	2.15469	3.13695	0.982263	3.16565	2.21677	4.11453	Yes-up
	AHNAK	79026	PREDICTED: neuroblast differentiation-associated protein AHNAK isoform X1 [Homo sapiens]	VSMPDVELNLKsPK	530397279	XP_005274297.1	3xiTRAQ8plex [N-Term; K11; K14]; 1xPhospho [S12(100)]	S12	S3426	2.88921e-06	0	1	2	1	2549.42	Unique	5.51639	High	0	5.935e-07	S12(Phospho): 100	S12_Phospho;	S12_Phospho;	Yes	5.41296	4.49185	-0.921111	4.53438	3.65804	5.41071	Yes-down	5.79961	4.35755	-1.44206	4.44118	3.49257	5.38979	Yes-down
	AHNAK	79026	PREDICTED: neuroblast differentiation-associated protein AHNAK isoform X1 [Homo sapiens]	ISMPDLDLHLKsPK	530397279	XP_005274297.1	3xiTRAQ8plex [N-Term; K11; K14]; 1xPhospho [S12(100)]	S12	S2397	9.87344e-07	0	1	2	1	2586.45	Unique	6.70826	High	0	1.91e-07	S12(Phospho): 100	S12_Phospho;	S12_Phospho;	Yes	5.88527	4.91332	-0.971949	4.91911	4.0428	5.79542	Yes-down	6.20374	4.92574	-1.278	4.93177	3.9832	5.88034	Yes-down
	AHNAK	79026	PREDICTED: neuroblast differentiation-associated protein AHNAK isoform X1 [Homo sapiens]	MPFLSISsPK	530397279	XP_005274297.1	2xiTRAQ8plex [N-Term; K10]; 1xPhospho [S8(100)]	S8	S3412	0.000256089	0	1	2	0	1794.97	Unique	3.34916	High	0	6.834e-05	S8(Phospho): 100	S8_Phospho;	S8_Phospho;	Yes	3.99322	3.35755	-0.635669	3.47637	2.59986	4.35288	No	4.41913	3.42351	-0.995618	3.46	2.51121	4.40879	Yes-down
	AHNAK	79026	PREDICTED: neuroblast differentiation-associated protein AHNAK isoform X1 [Homo sapiens]	LKsEDGVEGDLGETQSR	530397279	XP_005274297.1	2xiTRAQ8plex [N-Term; K2]; 1xPhospho [S3(100)]	S3	S135	4.49639e-07	0	1	7	1	2508.24	Unique	5.7934	High	0	8.293e-08	S3(Phospho): 100	S3_Phospho;	S3_Phospho;	Yes	7.77026	6.78622	-0.984043	6.74657	5.87006	7.62308	Yes-down	7.76415	6.77817	-0.985971	6.79601	5.84721	7.74482	Yes-down
	AHNAK	79026	PREDICTED: neuroblast differentiation-associated protein AHNAK isoform X1 [Homo sapiens]	IsIPDVDLDLK	530397279	XP_005274297.1	2xiTRAQ8plex [N-Term; K11]; 1xPhospho [S2(100)]	S2	S4850	0.00782435	0.00135772	1	2	0	1916.06	Unique	2.65208	High	0.0004755	0.002811	S2(Phospho): 100	S2_Phospho;	S2_Phospho;	Yes	4.09064	3.00557	-1.08506	3.09164	2.21502	3.96826	Yes-down	4.54689	3.6215	-0.925399	3.65624	2.70749	4.60498	No
	AHNAK	79026	PREDICTED: neuroblast differentiation-associated protein AHNAK isoform X1 [Homo sapiens]	MsLPDVDLDLK	530397279	XP_005274297.1	2xiTRAQ8plex [N-Term; K11]; 1xPhospho [S2(100)]	S2	S1068	0.000862657	0	1	2	0	1934.02	Unique	3.64308	High	0	0.0002478	S2(Phospho): 100	S2_Phospho;	S2_Phospho;	Yes	4.98071	3.98413	-0.996577	4.05346	3.17707	4.92986	Yes-down	5.05795	4.16122	-0.896738	4.24494	3.29631	5.19358	No
	AHNAK2	113146	protein AHNAK2 [Homo sapiens]	IPSLGWsPSK	156766050	NP_612429.2	2xiTRAQ8plex [N-Term; K10]; 1xPhospho [S7(99.4)]	S7	S593	0.00358344	0.00052003	1	2	0	1759.96	Unique	2.73322	High	0.0001623	0.001159	S7(Phospho): 99.37	S7_Phospho;	S7_Phospho;	Yes	4.46434	3.44195	-1.02239	3.47637	2.59986	4.35288	Yes-down	4.14842	2.92627	-1.22214	2.96941	2.02046	3.91836	Yes-down
	AHNAK2	113146	protein AHNAK2 [Homo sapiens]	VQMPsLK	156766050	NP_612429.2	2xiTRAQ8plex [N-Term; K7]; 1xPhospho [S5(100)]	S5	S1253	0.0445207	0.0051611	1	2	0	1490.83	Unique	2.46391	High	0.0022	0.01844	S5(Phospho): 100	S5_Phospho;	S5_Phospho;	Yes	5.00537	3.957	-1.04837	4.05346	3.17707	4.92986	Yes-down	4.77547	5.13545	0.359981	5.12801	4.17944	6.07658	No
	AHSG	197	alpha-2-HS-glycoprotein preproprotein [Homo sapiens]	CDSSPDsAEDVRK	156523970	NP_001613.2	2xiTRAQ8plex [N-Term; K13]; 1xCarbamidomethyl [C1]; 1xPhospho [S7(96.8)]	S7	S138	0.000485058	0	1	2	1	2154	Unique	2.95955	High	0	0.0001345	S7(Phospho): 100	S7_Phospho;	S7_Phospho;	Yes	5.66831	4.6526	-1.01572	4.72674	3.85042	5.60306	Yes-down	5.67655	5.14029	-0.536257	5.12801	4.17944	6.07658	No
	AIF1L	83543	allograft inflammatory factor 1-like isoform 3 [Homo sapiens]	ANEssPKPVGPPPER	297374815	NP_001172024.1	2xiTRAQ8plex [N-Term; K7]; 1xPhospho [S]	S4;S5	S159; S160	6.79283e-05	0	1	6	0	2250.17	Unique	4.23503	High	0	1.675e-05	S4(Phospho): 50; S5(Phospho): 50	S4_Phospho; S5_Phospho;	S4_Phospho; S5_Phospho;	Yes;Yes	4.89603	5.91886	1.02283	5.88093	5.00458	6.75728	Yes-up	4.87652	5.52412	0.647602	5.52048	4.57189	6.46906	No
	AKAP12	9590	PREDICTED: A-kinase anchor protein 12 isoform X1 [Homo sapiens]	QEQAPVEDAGPtGANEDDSDVPAVVPLSEYDAVER	1034652357	XP_016867006.1	1xiTRAQ8plex [N-Term]; 1xPhospho [T12(97.3)]	T12	T834	0.000177916	0	1	4	0	4053.84	Unique	3.09174	High	0	4.637e-05	T12(Phospho): 97.33	T12_Phospho;	T12_Phospho;	No	2.39013	2.57122	0.181089	2.70691	1.83016	3.58366	No	3.03112	1.91266	-1.11845	1.98823	1.03886	2.9376	Yes-down
	AKT1S1	84335	proline-rich AKT1 substrate 1 isoform a [Homo sapiens]	sLPVSVPVWGFK	400153980	NP_115751.3	2xiTRAQ8plex [N-Term; K12]; 1xPhospho [S1(100)]	S1	S203	0.000119492	0	1	2	0	2004.12	Unique	4.14531	High	0	3.039e-05	S1(Phospho): 100	S1_Phospho;	S1_Phospho;	Yes	4.75622	5.82337	1.06714	5.78475	4.90841	6.66109	Yes-up	4.89122	5.21432	0.323103	5.22612	4.27755	6.1747	No
	ARFGEF3	57221	brefeldin A-inhibited guanine nucleotide-exchange protein 3 [Homo sapiens]	HsFSAGPELLR	154350241	NP_065073.3	1xiTRAQ8plex [N-Term]; 1xPhospho [S2(100)]	S2	S2079	4.97361e-05	0	1	2	0	1597.8	Unique	4.21104	High	0	1.202e-05	S2(Phospho): 100	S2_Phospho;	S2_Phospho;	Yes	3.46161	2.61502	-0.846586	2.70691	1.83016	3.58366	No	3.79868	1.91266	-1.88601	1.98823	1.03886	2.9376	Yes-down
	BCLAF1	9774	bcl-2-associated transcription factor 1 isoform 1 [Homo sapiens]	AEGEWEDQEALDYFsDKESGK	7661958	NP_055554.1	3xiTRAQ8plex [N-Term; K17; K21]; 1xPhospho [S15(100)]	S15	S385	2.12169e-09	0	1	3	1	3425.62	Unique	6.71182	High	0	2.879e-10	S15(Phospho): 100	S15_Phospho;	S15_Phospho;	Yes	5.80137	5.31372	-0.487642	5.30383	4.42753	6.18014	No	5.72935	4.69851	-1.03084	4.73553	3.78695	5.68412	Yes-down
	C1orf226	400793	uncharacterized protein C1orf226 isoform 1 [Homo sapiens]	LSLSPISLAESWEDGsPPPQAR	207028635	NP_001128712.1	1xiTRAQ8plex [N-Term]; 1xPhospho [S]	S16	S292	1.79031e-06	0	1	4	0	2721.34	Unique	5.29377	High	0	3.582e-07	S16(Phospho): 100	S16_Phospho;	S16_Phospho;	Yes	2.94274	2.59556	-0.347179	2.70691	1.83016	3.58366	No	3.47621	2.36949	-1.10672	2.47882	1.52968	3.42796	Yes-down
	C22orf42	150297	PREDICTED: uncharacterized protein C22orf42 isoform X4 [Homo sapiens]	HDHRtYFFLNsFIyV	1034628381	XP_016884120.1	1xiTRAQ8plex [N-Term]; 3xPhospho [T5(96.4); Y6(75); S11(75)]	T5;S11;Y14	T180; S186; Y189	0.020587	0.00350013	1	4	1	2503.06	Unique	0.288808	High	0.0022	0.01717	T5(Phospho): 96.43; S11(Phospho): 99.79; Y14(Phospho): 96.43	T5_Phospho; S11_Phospho; Y14_Phospho;	T5_Phospho; S11_Phospho; Y14_Phospho;	No;No;No	3.30743	3.52517	0.217741	3.57255	2.69606	4.44904	No	3.75489	2.67243	-1.08246	2.77317	1.82416	3.72219	Yes-down
	CAMKK2	10645	PREDICTED: calcium/calmodulin-dependent protein kinase kinase 2 isoform X5 [Homo sapiens]	GLDsmtstVAAGWLDRRV	1034577616	XP_016874191.1	1xiTRAQ8plex [N-Term]; 1xPhospho [S/T]; 1xOxidation [M5(100)]	S4;M5;T6;S7;T8	S542; M543; T544; S545; T546	0.0430131	0.0051611	1	4	2	2335.14	Unique	0.276551	High	0.0022	0.01786	S4(Phospho): 25; M5(Oxidation): 100; T6(Phospho): 25; S7(Phospho): 25; T8(Phospho): 25	S4_Phospho; M5_Oxidation; T6_Phospho; S7_Phospho; T8_Phospho;	S4_Phospho; M5_Oxidation; T6_Phospho; S7_Phospho; T8_Phospho;	No;No;No;No;No	1.99004	2.92621	0.936166	2.99546	2.11881	3.87211	Yes-up	2.54187	2.64386	0.101981	2.67506	1.726	3.62411	No
	CCDC88A	55704	PREDICTED: girdin isoform X1 [Homo sapiens]	RtsIHDFLTK	530367810	XP_005264475.1	2xiTRAQ8plex [N-Term; K10]; 1xPhospho [T/S]	T2;S3	T1819; S1820	0.00281128	0.00052003	1	8	1	1906.04	Unique	4.16874	High	0.0001623	0.0008857	T2(Phospho): 50; S3(Phospho): 50	T2_Phospho; S3_Phospho;	T2_Phospho; S3_Phospho;	Yes;Yes	5.62746	4.2947	-1.33277	4.34201	3.46566	5.21837	Yes-down	5.49341	4.18982	-1.30359	4.24494	3.29631	5.19358	Yes-down
	CD248	57124	endosialin precursor [Homo sapiens]	GSLTGVQtCRtsV	9966885	NP_065137.1	1xiTRAQ8plex [N-Term]; 1xCarbamidomethyl [C9]; 1xPhospho [T/S]	T8;T11;S12	T752; T755; S756	0.0350616	0.00477827	1	4	1	1749.85	Unique	0.411653	High	0.001935	0.01445	T8(Phospho): 32.31; T11(Phospho): 32.31; S12(Phospho): 32.31	T8_Phospho; T11_Phospho; S12_Phospho;	T8_Phospho; T11_Phospho; S12_Phospho;	No;No;No	3.02575	1.89199	-1.13377	2.03364	1.1566	2.91067	Yes-down	3.25699	2.58059	-0.676401	2.67506	1.726	3.62411	No
	CFL1	1072	cofilin-1 [Homo sapiens]	AVLFCLsEDKK	5031635	NP_005498.1	3xiTRAQ8plex [N-Term; K10; K11]; 1xCarbamidomethyl [C5]; 1xPhospho [S7(100)]	S7	S41	0.000873218	0	1	2	1	2302.26	Unique	3.58581	High	0	0.0002507	S7(Phospho): 100	S7_Phospho;	S7_Phospho;	Yes	4.11295	5.07253	0.959584	5.11147	4.23516	5.98778	Yes-up	5.86357	4.67859	-1.18498	4.73553	3.78695	5.68412	Yes-down
	CFL1	1072	cofilin-1 [Homo sapiens]	EILVGDVGQTVDDPYAtFVK	5031635	NP_005498.1	2xiTRAQ8plex [N-Term; K20]; 1xPhospho [T17(100)]	T17	T70	8.86178e-05	0	1	3	0	2854.47	Unique	3.81197	High	0	2.342e-05	T17(Phospho): 100	T17_Phospho;	T17_Phospho;	Yes	3.20554	4.43639	1.23085	4.43819	3.56185	5.31454	Yes-up	4.54689	4.14167	-0.405229	4.14683	3.19818	5.09547	No
	CRYAB	1410	PREDICTED: alpha-crystallin B chain isoform X1 [Homo sapiens]	APsWFDTGLSEMR	767969603	XP_011540910.1	1xiTRAQ8plex [N-Term]; 1xPhospho [S3(100)]	S3	S59	5.87329e-05	0	1	4	0	1880.86	Unique	3.64147	High	0.0001623	0.001035	S3(Phospho): 100	S3_Phospho;	S3_Phospho;	Yes	6.34389	7.26892	0.925026	7.22748	6.35083	8.10413	Yes-up	6.86878	7.36824	0.499452	7.38472	6.43572	8.33372	No
	CSE1L	1434	exportin-2 isoform 1 [Homo sapiens]	IHLAQsLHK	29029559	NP_001307.2	2xiTRAQ8plex [N-Term; K9]; 1xPhospho [S6(100)]	S6	S931	3.84342e-05	0	1	4	0	1734.99	Unique	4.49665	High	0	9.711e-05	S6(Phospho): 100	S6_Phospho;	S6_Phospho;	Yes	5.7515	6.02923	0.277729	5.97711	5.10075	6.85347	No	6.01295	7.38109	1.36814	7.38472	6.43572	8.33372	Yes-up
	DCLK1	9201	PREDICTED: serine/threonine-protein kinase DCLK1 isoform X1 [Homo sapiens]	VCssMDENDGPGEEVSEEGFQIPATITER	530402792	XP_005266649.1	1xiTRAQ8plex [N-Term]; 1xCarbamidomethyl [C2]; 1xPhospho [S/T]	S3;S4	S363; S364	0.00347711	0.00052003	1	3	0	3567.54	Unique	2.39794	High	0.0001623	0.00112	S3(Phospho): 49.19; S4(Phospho): 49.19	S3_Phospho; S4_Phospho;	S3_Phospho; S4_Phospho;	No;No	2.59836	2.59556	-0.00280335	2.70691	1.83016	3.58366	No	1.996	2.95154	0.955542	3.06753	2.11862	4.01644	Yes-up
	DDX5	1655	probable ATP-dependent RNA helicase DDX5 isoform b [Homo sapiens]	LLQLVEDRGsGR	1002095800	NP_001307526.1	1xiTRAQ8plex [N-Term]; 1xPhospho [S10(100)]	S10	S480	0.00985058	0.00135772	1	2	1	1726.92	Unique	2.80011	High	0.0004755	0.003659	S10(Phospho): 100	S10_Phospho;	S10_Phospho;	Yes	3.38891	3.50779	0.118885	3.57255	2.69606	4.44904	No	2.6837	3.68616	1.00246	3.75435	2.80563	4.70308	Yes-up
	EEF1B2	1933	elongation factor 1-beta [Homo sapiens]	DDDDIDLFGsDDEEESEEAKR	4503477	NP_001950.1	2xiTRAQ8plex [N-Term; K20]; 1xPhospho [S10(100)]	S10	S106	1.28476e-07	0	1	4	1	3117.35	Unique	5.45333	High	0	2.213e-08	S10(Phospho): 100	S10_Phospho;	S10_Phospho;	Yes	6.57825	5.692	-0.886253	5.68856	4.81223	6.5649	Yes-down	6.37327	6.05885	-0.314417	6.10919	5.16053	7.05784	No
	EIF3B	8662	PREDICTED: eukaryotic translation initiation factor 3 subunit B isoform X1 [Homo sapiens]	ALENGDADEPSFsDPEDFVDDVsEEELLGDVLK	767945997	XP_011513901.1	2xiTRAQ8plex [N-Term; K33]; 1xPhospho [S]	S13;S23	S154; S164	0.000377455	0	1	9	0	4283.97	Unique	3.54617	High	0	0.0001625	S13(Phospho): 49.26; S23(Phospho): 49.26	S13_Phospho; S23_Phospho;	S13_Phospho; S23_Phospho;	Yes;Yes	3.22997	3.24413	0.0141582	3.28401	2.40744	4.16057	No	2.59655	4.02143	1.42489	4.04871	3.10005	4.99737	Yes-up
	EIF3K	27335	eukaryotic translation initiation factor 3 subunit K isoform 1 [Homo sapiens]	IDFDsVSSIMASsQ	10801345	NP_037366.1	1xiTRAQ8plex [N-Term]; 1xPhospho [S]	S5;S13	S209; S217	0.00504896	0.000970723	1	2	0	1870.84	Unique	2.82253	High	0.0002967	0.001706	S5(Phospho): 48.35; S13(Phospho): 48.35	S5_Phospho; S13_Phospho;	S5_Phospho; S13_Phospho;	Yes;No	1.06228	2.88315	1.82087	2.99546	2.11881	3.87211	Yes-up	2.54187	1.74455	-0.797324	NA	NA	NA	No
	EPB41L3||EPB41L2	23136||2037	PREDICTED: band 4.1-like protein 3 isoform X4 [Homo sapiens]||PREDICTED: band 4.1-like protein 2 isoform X5 [Homo sapiens]	FLtLGSK	767997602; 1034648766	XP_011523925.1||XP_016865844.1	2xiTRAQ8plex [N-Term; K7]; 1xPhospho [T3(100)]	T3	T401||T510	0.0155519	0.00234723	2	4	0	1453.83	Not Unique	2.81028	High	0.002998	0.02572	T3(Phospho): 100	T3_Phospho;	T3_Phospho;	Yes||Yes	6.20706	5.28152	-0.925547	5.30383	4.42753	6.18014	Yes-down	6.01295	5.1275	-0.885442	5.12801	4.17944	6.07658	No
	FAM129B	64855	PREDICTED: niban-like protein 1 isoform X2 [Homo sapiens]	QVVSVVQDEEVGLPFEASPEsPPPAsPDGVTEIR	767958073	XP_011517227.1	1xiTRAQ8plex [N-Term]; 2xPhospho [S21(97.2); S26(99.9)]	S21;S26	S671; S676	5.8883e-10	0	1	3	0	4025.9	Unique	8.49688	High	0	1.194e-10	S21(Phospho): 100; S26(Phospho): 100	S21_Phospho; S26_Phospho;	S21_Phospho; S26_Phospho;	Yes;Yes	2.15253	2.24037	0.0878412	2.32218	1.44528	3.19909	No	2.71251	1.62897	-1.08354	1.69388	0.744347	2.64341	Yes-down
	FKBP15	23307	FK506-binding protein 15 [Homo sapiens]	RPsQEQSASASSGQPQAPLNR	150010552	NP_056073.1	1xiTRAQ8plex [N-Term]; 1xPhospho [S3(100)]	S3	S956	2.86298e-09	0	1	4	0	2580.25	Unique	7.38499	High	0	3.954e-10	S3(Phospho): 100	S3_Phospho;	S3_Phospho;	Yes	5.02325	4.10434	-0.918916	4.14965	3.27327	5.02603	No	5.42396	4.24603	-1.17793	4.24494	3.29631	5.19358	Yes-down
	GFAP	2670	PREDICTED: glial fibrillary acidic protein isoform X1 [Homo sapiens]	ITIPVQTFsNLQIR	1034599131	XP_016879940.1	1xiTRAQ8plex [N-Term]; 1xPhospho [S9(100)]	S9	S385	1.3642e-05	0	1	2	0	2014.1	Unique	3.54606	High	0	3.068e-06	S9(Phospho): 99.99	S9_Phospho;	S9_Phospho;	No	3.56368	4.57901	1.01533	4.63056	3.75423	5.50688	Yes-up	3.99322	4.18982	0.196603	4.24494	3.29631	5.19358	No
	GRWD1	83743	glutamate-rich WD repeat-containing protein 1 [Homo sapiens]	mHNLHGTKPPPsEGsDEEEEEEDEEDEEER	237820620	NP_113673.3	2xiTRAQ8plex [N-Term; K8]; 1xOxidation [M1(100)]; 1xPhospho [S/T]	M1;S12;S15	M108; S119; S122	0.00190945	0.00027079	1	3	0	4213.78	Unique	2.98076	High	8.541e-05	0.0005798	M1(Oxidation): 100; S12(Phospho): 48.81; S15(Phospho): 48.81	M1_Oxidation; S12_Phospho; S15_Phospho;	M1_Oxidation; S12_Phospho; S15_Phospho;	No;Yes;Yes	3.28166	2.98947	-0.292182	3.09164	2.21502	3.96826	No	2.71251	3.78266	1.07015	3.85247	2.90377	4.80117	Yes-up
	GSDMD	79792	PREDICTED: gasdermin-D isoform X1 [Homo sapiens]	FSLPGATCLQGEGQGHLsQK	767953617	XP_011515603.1	2xiTRAQ8plex [N-Term; K20]; 1xCarbamidomethyl [C8]; 1xPhospho [S18(100)]	S18	S412	3.98518e-07	0	1	3	0	2803.41	Unique	6.90698	High	0	7.299e-08	S18(Phospho): 100	S18_Phospho;	S18_Phospho;	No	4.72098	5.67198	0.950996	5.68856	4.81223	6.5649	Yes-up	5.08532	5.38823	0.302908	5.42236	4.47378	6.37094	No
	HNRNPA2B1	3181	PREDICTED: heterogeneous nuclear ribonucleoproteins A2/B1 isoform X1 [Homo sapiens]	EEsGKPGAHVTVK	530384720	XP_005249786.1	3xiTRAQ8plex [N-Term; K5; K13]; 1xPhospho [S3(100)]	S3	S102	0.0178848	0.00297227	1	3	0	2331.28	Unique	3.05327	High	0.001075	0.007106	S3(Phospho): 100	S3_Phospho;	S3_Phospho;	Yes	6.30837	6.0634	-0.244972	6.07329	5.19692	6.94967	No	6.19799	7.58014	1.38216	7.58096	6.63188	8.53003	Yes-up
	HSPA8	3312	PREDICTED: heat shock cognate 71 kDa protein isoform X1 [Homo sapiens]	LYQSAGGMPGGmPGGFPGGGAPPSGGASSGPtIEEVD	767970091	XP_011541100.1	1xiTRAQ8plex [N-Term]; 1xOxidation [M12(91.8)]; 1xPhospho [T32(79.2)]	M12;T32	M621; T641	0.0252414	0.00392616	1	5	0	3746.67	Unique	1.81772	High	0.001517	0.01098	M12(Oxidation): 91.85; T32(Phospho): 79.24	M12_Oxidation; T32_Phospho;	M12_Oxidation; T32_Phospho;	No;No	3.77952	4.27053	0.491011	4.34201	3.46566	5.21837	No	3.74132	2.51978	-1.22154	2.57694	1.62784	3.52604	Yes-down
	HTATSF1	27336	HIV Tat-specific factor 1 [Homo sapiens]	VLDEEGsEREFDEDsDEKEEEEDTYEK	253970456	NP_001156752.1	3xiTRAQ8plex [N-Term; K18; K27]; 2xPhospho [S7(99.4); S15(93.2)]	S7;S15	S616; S624	0.000250849	0	1	2	2	4352.88	Unique	6.84589	High	0	6.688e-05	S7(Phospho): 100; S15(Phospho): 95.05	S7_Phospho; S15_Phospho;	S7_Phospho; S15_Phospho;	Yes;Yes	7.33734	6.31341	-1.02393	6.26566	5.38925	7.14207	Yes-down	6.70414	6.57993	-0.124213	6.59978	5.65102	7.54853	No
	IGFBP5	3488	insulin-like growth factor-binding protein 5 precursor [Homo sapiens]	IERDsREHEEPttsEMAEETYSPK	10834982	NP_000590.1	2xiTRAQ8plex [N-Term; K24]; 2xPhospho [S5(99.8); T/S/Y]	S5;T12;T13;S14	S116; T123; T124; S125	0.000151991	0	1	3	2	3619.61	Unique	6.3696	High	0	3.919e-05	S5(Phospho): 99.8; T12(Phospho): 32.91; T13(Phospho): 32.91; S14(Phospho): 32.91	S5_Phospho; T12_Phospho; T13_Phospho; S14_Phospho;	S5_Phospho; T12_Phospho; T13_Phospho; S14_Phospho;	Yes;Yes;Yes;Yes	5.1287	6.03786	0.909157	5.97711	5.10075	6.85347	No	5.06207	6.14599	1.08392	6.10919	5.16053	7.05784	Yes-up
	IGFBP5	3488	insulin-like growth factor-binding protein 5 precursor [Homo sapiens]	LPGMEYVDGDFQCHTFDsSNVE	10834982	NP_000590.1	1xiTRAQ8plex [N-Term]; 1xCarbamidomethyl [C13]; 1xPhospho [S/T/Y]	S18	S268	0.0020726	0.00027079	1	2	0	2931.22	Unique	3.22137	High	8.541e-05	0.0006341	S18(Phospho): 97.85	S18_Phospho;	S18_Phospho;	No	4.02601	5.14973	1.12372	5.11147	4.23516	5.98778	Yes-up	4.04439	5.16408	1.11968	5.22612	4.27755	6.1747	Yes-up
	IGFBP5	3488	insulin-like growth factor-binding protein 5 precursor [Homo sapiens]	IERDsREHEEPttsEmAEEtYSPK	10834982	NP_000590.1	2xiTRAQ8plex [N-Term; K24]; 1xOxidation [M16(100)]; 2xPhospho [S5(98.9); T/S/Y]	S5;T12;T13;S14;M16;T20	S116; T123; T124; S125; M127; T131	0.00885711	0.00135772	1	2	2	3635.61	Unique	3.76768	High	0.0004755	0.003245	S5(Phospho): 98.88; T12(Phospho): 24.77; T13(Phospho): 24.77; S14(Phospho): 24.77; M16(Oxidation): 100; T20(Phospho): 24.77	S5_Phospho; T12_Phospho; T13_Phospho; S14_Phospho; M16_Oxidation; T20_Phospho;	S5_Phospho; T12_Phospho; T13_Phospho; S14_Phospho; M16_Oxidation; T20_Phospho;	Yes;Yes;Yes;Yes;No;No	3.47712	4.52203	1.04492	4.53438	3.65804	5.41071	Yes-up	3.46825	4.77687	1.30862	4.83365	3.88508	5.78223	Yes-up
	IRF9	10379	interferon regulatory factor 9 [Homo sapiens]	yLLEQtPEQQAAILsLV	25282407	NP_006075.3	1xiTRAQ8plex [N-Term]; 1xPhospho [Y/T/S]	Y1;T6;S15	Y377; T382; S391	0.0192594	0.00350013	1	3	0	2300.21	Unique	0.260141	High	0.001287	0.0077	Y1(Phospho): 33.33; T6(Phospho): 33.33; S15(Phospho): 33.33	Y1_Phospho; T6_Phospho; S15_Phospho;	Y1_Phospho; T6_Phospho; S15_Phospho;	No;No;No	2.36457	2.8416	0.477027	2.89928	2.02259	3.77596	No	3.0055	1.32101	-1.68449	1.39952	0.449821	2.34922	Yes-down
	KCNJ10	3766	ATP-sensitive inward rectifier potassium channel 10 [Homo sapiens]	EGsALsVRIsNV	25121966	NP_002232.2	1xiTRAQ8plex [N-Term]; 2xPhospho [S3(97.8); S]	S3;S6;S10	S370; S373; S377	0.0222393	0.0036813	1	2	1	1695.8	Unique	0.318784	High	0.001397	0.008979	S3(Phospho): 66.67; S6(Phospho): 66.67; S10(Phospho): 66.67	S3_Phospho; S6_Phospho; S10_Phospho;	S3_Phospho; S6_Phospho; S10_Phospho;	No;No;No	2.78198	1.61971	-1.16227	1.74509	0.867913	2.62227	Yes-down	2.54187	1.97269	-0.569182	2.08635	1.13703	3.03567	No
	LIMA1	51474	PREDICTED: LIM domain and actin-binding protein 1 isoform X1 [Homo sapiens]	SLNWSsFVDNTFAEEFTTQNQK	767974553	XP_011536757.1	2xiTRAQ8plex [N-Term; K22]; 1xPhospho [S6(98.7)]	S6	S710	1.58463e-05	0	1	7	0	3281.56	Unique	3.52985	High	0	3.584e-06	S6(Phospho): 98.66	S6_Phospho;	S6_Phospho;	Yes	4.96885	4.29094	-0.677909	4.34201	3.46566	5.21837	No	5.01235	3.32188	-1.69047	3.36188	2.41306	4.3107	Yes-down
	LIMA1	51474	PREDICTED: LIM domain and actin-binding protein 1 isoform X1 [Homo sapiens]	QQsPQEPK	767974553	XP_011536757.1	2xiTRAQ8plex [N-Term; K8]; 1xPhospho [S3(100)]	S3	S699	0.0304527	0.0042934	1	3	0	1629.85	Unique	3.18335	High	0.001627	0.01249	S3(Phospho): 100	S3_Phospho;	S3_Phospho;	Yes	4.06053	3.55756	-0.502976	3.66874	2.79227	4.5452	No	4.23396	3.16462	-1.06934	3.26376	2.31491	4.21261	Yes-down
	LRRFIP1	9208	leucine-rich repeat flightless-interacting protein 1 isoform 3 [Homo sapiens]	CTLPEHEsPSQDISDACEAESTER	212276096	NP_001131024.1	1xiTRAQ8plex [N-Term]; 2xCarbamidomethyl [C1; C17]; 1xPhospho [S8(100)]	S8	S733	2.38583e-06	0	1	3	0	3132.31	Unique	4.30822	High	0	4.85e-07	S8(Phospho): 100	S8_Phospho;	S8_Phospho;	Yes	3.06554	2.76435	-0.301186	2.89928	2.02259	3.77596	No	1.652	3.13695	1.48495	3.16565	2.21677	4.11453	Yes-up
	MAP1B	4131	microtubule-associated protein 1B isoform 1 [Homo sapiens]	ADsRESLKPAAKPLPSK	153945728	NP_005900.2	4xiTRAQ8plex [N-Term; K8; K12; K17]; 1xPhospho [S3(100)]	S3	S541	0.0425255	0.0051611	1	2	1	3091.79	Unique	4.02057	High	0.0022	0.01761	S3(Phospho): 99.96	S3_Phospho;	S3_Phospho;	Yes	6.77397	7.38574	0.61177	7.32366	6.44699	8.20034	No	6.49658	7.50564	1.00907	7.48284	6.5338	8.43187	Yes-up
	MAP1B	4131	microtubule-associated protein 1B isoform 1 [Homo sapiens]	KLGDVSPTQIDVSQFGsFKEDTK	153945728	NP_005900.2	4xiTRAQ8plex [N-Term; K1; K19; K23]; 1xPhospho [S17(96)]	S17	S1512	3.91486e-06	0	1	8	2	3823.06	Unique	4.85209	High	0	6.531e-06	S17(Phospho): 100	S17_Phospho;	S17_Phospho;	Yes	6.5587	6.78956	0.230859	6.74657	5.87006	7.62308	No	6.31104	7.33217	1.02113	7.2866	6.33764	8.23556	Yes-up
	MAP1B	4131	microtubule-associated protein 1B isoform 1 [Homo sapiens]	SLmSsPEDLTK	153945728	NP_005900.2	2xiTRAQ8plex [N-Term; K11]; 1xOxidation [M3(100)]; 1xPhospho [S/T]	M3;S5	M830; S832	7.38144e-05	0	1	12	0	1911.96	Unique	4.24007	High	0	0.0002622	M3(Oxidation): 100; S5(Phospho): 98.86	M3_Oxidation; S5_Phospho;	M3_Oxidation; S5_Phospho;	No;Yes	6.61263	7.21876	0.606135	7.1313	6.25468	8.00792	No	6.76255	7.92155	1.159	7.87531	6.92611	8.82451	Yes-up
	MAP1B	4131	microtubule-associated protein 1B isoform 1 [Homo sapiens]	LGDVSPTQIDVSQFGsFKEDTK	153945728	NP_005900.2	3xiTRAQ8plex [N-Term; K18; K22]; 1xPhospho [S/T]	S16	S1512	1.79234e-07	0	1	3	1	3390.76	Unique	6.08812	High	0	3.135e-08	S16(Phospho): 100	S16_Phospho;	S16_Phospho;	Yes	4.93267	5.4192	0.486532	5.40002	4.5237	6.27633	No	4.4267	5.59842	1.17173	5.6186	4.67	6.56719	Yes-up
	MAP1B	4131	microtubule-associated protein 1B isoform 1 [Homo sapiens]	SLMSsPEDLTK	153945728	NP_005900.2	2xiTRAQ8plex [N-Term; K11]; 1xPhospho [S5(99.4)]	S5	S832	0.00208069	0.00027079	1	16	0	1895.96	Unique	3.24425	High	8.541e-05	0.0006552	S5(Phospho): 99.41	S5_Phospho;	S5_Phospho;	Yes	7.13921	7.86511	0.725898	7.80457	6.92772	8.68143	No	7.26654	8.51176	1.24522	8.46402	7.51452	9.41351	Yes-up
	MAP1B	4131	microtubule-associated protein 1B isoform 1 [Homo sapiens]	SLMssPEDLTKDFEELK	153945728	NP_005900.2	3xiTRAQ8plex [N-Term; K11; K17]; 1xPhospho [S/T]	S4;S5	S831; S832	0.000292289	0	1	4	1	2961.53	Unique	3.13975	High	0	7.834e-05	S4(Phospho): 50; S5(Phospho): 50	S4_Phospho; S5_Phospho;	S4_Phospho; S5_Phospho;	Yes;Yes	3.38891	3.91581	0.5269	3.95728	3.08087	4.83369	No	3.15188	4.7866	1.63471	4.83365	3.88508	5.78223	Yes-up
	MAP1B	4131	microtubule-associated protein 1B isoform 1 [Homo sapiens]	SLmSsPEDLTKDFEELKAEEVDVTK	153945728	NP_005900.2	4xiTRAQ8plex [N-Term; K11; K17; K25]; 1xOxidation [M3(100)]; 1xPhospho [S/T]	M3;S5	M830; S832	7.92162e-05	0	1	5	2	4153.16	Unique	5.10538	High	0	1.967e-05	M3(Oxidation): 100; S5(Phospho): 96.12	M3_Oxidation; S5_Phospho;	M3_Oxidation; S5_Phospho;	No;Yes	3.8513	5.03122	1.17992	5.01529	4.13898	5.8916	Yes-up	3.94007	6.03063	2.09056	6.01107	5.06243	6.95971	Yes-up
	MAP1B	4131	microtubule-associated protein 1B isoform 1 [Homo sapiens]	SLMSsPEDLTKDFEELKAEEVDVTK	153945728	NP_005900.2	4xiTRAQ8plex [N-Term; K11; K17; K25]; 1xPhospho [S5(98)]	S5	S832	2.6314e-08	0	1	3	2	4137.16	Unique	8.06507	High	0	4.128e-09	S5(Phospho): 98.05	S5_Phospho;	S5_Phospho;	Yes	5.31741	6.20274	0.885331	6.16948	5.29308	7.04587	No	5.09069	7.32286	2.23217	7.2866	6.33764	8.23556	Yes-up
	MAP2	4133	PREDICTED: microtubule-associated protein 2 isoform X1 [Homo sapiens]	IPALQGsTK	530370353	XP_005246612.1	2xiTRAQ8plex [N-Term; K9]; 1xPhospho [S7(99.5)]	S7	S1623	0.000186983	0	1	4	0	1602.91	Unique	3.30638	High	0	4.891e-05	S7(Phospho): 99.49	S7_Phospho;	S7_Phospho;	No	5.39973	4.57901	-0.820717	4.63056	3.75423	5.50688	No	5.67243	4.1334	-1.53903	4.14683	3.19818	5.09547	Yes-down
	MAP2	4133	PREDICTED: microtubule-associated protein 2 isoform X1 [Homo sapiens]	GHDLSPLASDILtNTSGSmDEGDDYLPATTPALEK	530370353	XP_005246612.1	2xiTRAQ8plex [N-Term; K35]; 1xOxidation [M19(100)]; 1xPhospho [T13(91.8)]	T13;M19	T815; M821	6.52669e-09	0	1	9	0	4336.07	Unique	7.35646	High	0	9.481e-10	T13(Phospho): 91.8; M19(Oxidation): 100	T13_Phospho; M19_Oxidation;	T13_Phospho; M19_Oxidation;	No;No	4.35166	3.71149	-0.640161	3.76492	2.88847	4.64137	No	4.71808	3.35012	-1.36796	3.46	2.51121	4.40879	Yes-down
	MAP2	4133	PREDICTED: microtubule-associated protein 2 isoform X1 [Homo sapiens]	GHDLSPLASDILTNTsGsMDEGDDYLPATTPALEK	530370353	XP_005246612.1	2xiTRAQ8plex [N-Term; K35]; 1xPhospho [S/T/Y]	S16;S18	S818; S820	3.29543e-12	0	1	4	0	4320.07	Unique	7.67994	High	0	3.096e-13	S16(Phospho): 49.37; S18(Phospho): 49.37	S16_Phospho; S18_Phospho;	S16_Phospho; S18_Phospho;	No;No	4.91399	4.02032	-0.893675	4.05346	3.17707	4.92986	No	5.10329	3.79984	-1.30345	3.85247	2.90377	4.80117	Yes-down
	MAP2	4133	PREDICTED: microtubule-associated protein 2 isoform X1 [Homo sapiens]	ssLPRPSSILPPR	530370353	XP_005246612.1	1xiTRAQ8plex [N-Term]; 1xPhospho [S]	S1;S2	S1678; S1679	0.0435081	0.0051611	1	2	0	1790.98	Unique	2.25297	High	0.0022	0.01803	S1(Phospho): 50; S2(Phospho): 50	S1_Phospho; S2_Phospho;	S1_Phospho; S2_Phospho;	Yes;Yes	6.25462	5.83998	-0.414641	5.78475	4.90841	6.66109	No	6.50094	5.37764	-1.1233	5.42236	4.47378	6.37094	Yes-down
	MAP2	4133	PREDICTED: microtubule-associated protein 2 isoform X1 [Homo sapiens]	GHDLsPLAsDILtNtsGsmDEGDDyLPATTPALEK	530370353	XP_005246612.1	2xiTRAQ8plex [N-Term; K35]; 1xOxidation [M19(100)]; 2xPhospho [S/T/Y]	S5;S9;T13;T15;S16;S18;M19;Y25	S807; S811; T815; T817; S818; S820; M821; Y827	0.00865892	0.00135772	1	3	0	4416.03	Unique	1.91381	High	0.0004755	0.003151	S5(Phospho): 27.63; S9(Phospho): 27.63; T13(Phospho): 27.63; T15(Phospho): 27.63; S16(Phospho): 27.63; S18(Phospho): 27.63; M19(Oxidation): 100; Y25(Phospho): 27.63	S5_Phospho; S9_Phospho; T13_Phospho; T15_Phospho; S16_Phospho; S18_Phospho; M19_Oxidation; Y25_Phospho;	S5_Phospho; S9_Phospho; T13_Phospho; T15_Phospho; S16_Phospho; S18_Phospho; M19_Oxidation; Y25_Phospho;	Yes;Yes;No;No;No;No;No;No	2.15253	2.64405	0.491525	2.70691	1.83016	3.58366	No	2.71251	1.59599	-1.11652	1.69388	0.744347	2.64341	Yes-down
	MAP2	4133	PREDICTED: microtubule-associated protein 2 isoform X1 [Homo sapiens]	sDtLQITDLGVSGAR	530370353	XP_005246612.1	1xiTRAQ8plex [N-Term]; 1xPhospho [S1(99.5)]	S1;T3	S1334; T1336	1.1199e-07	0	1	6	0	1916.96	Unique	5.5379	High	0	1.907e-08	S1(Phospho): 50; T3(Phospho): 50	S1_Phospho; T3_Phospho;	S1_Phospho; T3_Phospho;	Yes;No	6.54902	5.69587	-0.853143	5.68856	4.81223	6.5649	No	6.52089	5.46692	-1.05397	5.52048	4.57189	6.46906	Yes-down
	MAP2K1	5604	dual specificity mitogen-activated protein kinase kinase 1 [Homo sapiens]	TPGRPLsSYGmDSRPPmAIFELLDYIVNEPPPK	5579478	NP_002746.1	2xiTRAQ8plex [N-Term; K33]; 1xPhospho [S7(87.9)]; 1xOxidation [M]	S7;M11;M17	S298; M302; M308	0.000592926	0	1	18	0	4392.23	Unique	3.3246	High	0	0.0001664	S7(Phospho): 87.9; M11(Oxidation): 50; M17(Oxidation): 50	S7_Phospho; M11_Oxidation; M17_Oxidation;	S7_Phospho; M11_Oxidation; M17_Oxidation;	Yes;No;No	3.24413	2.97728	-0.266846	3.09164	2.21502	3.96826	No	3.15188	1.07325	-2.07863	1.20329	0.253462	2.15311	Yes-down
	MARCKS	4082	myristoylated alanine-rich C-kinase substrate [Homo sapiens]	LSGFsFKK	153070260	NP_002347.5	3xiTRAQ8plex [N-Term; K7; K8]; 1xPhospho [S5(98.8)]	S5	S170	0.0142622	0.00218233	1	2	1	1906.1	Unique	3.6909	High	0.0008911	0.006313	S5(Phospho): 100	S5_Phospho;	S5_Phospho;	Yes	6.5448	7.56418	1.01939	7.51603	6.63928	8.39277	Yes-up	7.10997	7.06574	-0.0442341	7.09037	6.14147	8.03926	No
	MPP1	4354	55 kDa erythrocyte membrane protein isoform 1 [Homo sapiens]	HssIFDQLDVVSYEEVVR	4505237	NP_002427.1	1xiTRAQ8plex [N-Term]; 1xPhospho [S/Y]	S2;S3	S260; S261	3.10803e-08	0	1	4	0	2506.22	Unique	5.72585	High	0	4.916e-09	S2(Phospho): 50; S3(Phospho): 50	S2_Phospho; S3_Phospho;	S2_Phospho; S3_Phospho;	No;No	4.58089	3.64958	-0.931314	3.66874	2.79227	4.5452	Yes-down	4.40299	4.00288	-0.400112	4.04871	3.10005	4.99737	No
	MTMR1	8776	PREDICTED: myotubularin-related protein 1 isoform X1 [Homo sapiens]	GssPsHsAtsVHtsV	530422973	XP_005274822.1	1xiTRAQ8plex [N-Term]; 3xPhospho [T/S]	S2;S3;S5;S7;T9;S10;T13;S14	S686; S687; S689; S691; T693; S694; T697; S698	0.0127393	0.00218233	1	3	0	1984.78	Unique	0.381662	High	0.000848	0.0049	S2(Phospho): 25.1; S3(Phospho): 25.1; S5(Phospho): 25.1; S7(Phospho): 25.1; T9(Phospho): 25.1; S10(Phospho): 25.1; T13(Phospho): 74.7; S14(Phospho): 74.7	S2_Phospho; S3_Phospho; S5_Phospho; S7_Phospho; T9_Phospho; S10_Phospho; T13_Phospho; S14_Phospho;	S2_Phospho; S3_Phospho; S5_Phospho; S7_Phospho; T9_Phospho; S10_Phospho; T13_Phospho; S14_Phospho;	Yes;Yes;Yes;Yes;Yes;No;No;No	1.6274	3.06441	1.43701	3.18782	2.31123	4.06442	Yes-up	2.62758	2.72407	0.096485	2.77317	1.82416	3.72219	No
	NELFE	7936	negative elongation factor E [Homo sapiens]	SLsEQPVMDTATATEQAK	14670268	NP_002895.3	2xiTRAQ8plex [N-Term; K18]; 1xPhospho [S3(98.8)]	S3	S51	8.34912e-06	0	1	2	0	2595.28	Unique	4.38202	High	0	1.825e-06	S3(Phospho): 98.85	S3_Phospho;	S3_Phospho;	Yes	4.59602	4.0917	-0.504318	4.14965	3.27327	5.02603	No	4.78466	3.44294	-1.34172	3.46	2.51121	4.40879	Yes-down
	NES	10763	nestin [Homo sapiens]	TPTLASTPIPPTPQAPsPAVDAEIR	38176300	NP_006608.1	1xiTRAQ8plex [N-Term]; 1xPhospho [S17(99.9)]	S17	S398	1.54557e-05	0	1	4	0	2911.51	Unique	4.66775	High	0	3.493e-06	S17(Phospho): 100	S17_Phospho;	S17_Phospho;	Yes	2.97728	3.83218	0.854901	3.8611	2.98467	4.73753	Yes-up	3.0055	2.72407	-0.281438	2.77317	1.82416	3.72219	No
	OR2H1	26716	PREDICTED: olfactory receptor 2H1 isoform X1 [Homo sapiens]	LSCGDTSYNEIQLAVSSVIFVVVPLSLILASYGATAQAVLinconclusivedata	767939724	XP_011512785.1	1xiTRAQ8plex [N-Term]; 1xCarbamidomethyl [C3]; 3xPhospho [S/T/Y]	Inconclusivedata	Inconclusivedata-1	0.00284369	0.00052003	1	2	0	4869.41	Unique	0.718637	High	0.0001623	0.000897	Inconclusive data	Inconclusivedata;	Inconclusivedata;	No	1.68406	2.15605	0.47199	2.32218	1.44528	3.19909	No	2.54187	1.42768	-1.1142	1.49764	0.547998	2.44728	Yes-down
	PPFIBP2	8495	PREDICTED: liprin-beta-2 isoform X1 [Homo sapiens]	TQsGNFYTDTLGMAEFR	578820871	XP_006718412.1	1xiTRAQ8plex [N-Term]; 1xPhospho [S/T/Y]	S3	S523	2.12581e-07	0	1	4	0	2322.04	Unique	4.69718	High	0	3.765e-08	S3(Phospho): 99.29	S3_Phospho;	S3_Phospho;	Yes	2.07039	3.24413	1.17374	3.28401	2.40744	4.16057	Yes-up	2.61438	3.53625	0.921862	3.55812	2.60935	4.50689	No
	PRKDC	5591	DNA-dependent protein kinase catalytic subunit isoform 1 [Homo sapiens]	RLsFAVPFR	13654237	NP_008835.5	1xiTRAQ8plex [N-Term]; 1xPhospho [S3(100)]	S3	S893	0.00212157	0.00027079	1	2	1	1476.8	Unique	3.69465	High	0.0001623	0.0008914	S3(Phospho): 100	S3_Phospho;	S3_Phospho;	Yes	3.56368	4.58526	1.02159	4.63056	3.75423	5.50688	Yes-up	4.3345	4.57919	0.244695	4.63742	3.68883	5.586	No
	PRKRA	8575	interferon-inducible double-stranded RNA-dependent protein kinase activator A isoform 1 [Homo sapiens]	EDsGTFSLGK	4505581	NP_003681.1	2xiTRAQ8plex [N-Term; K10]; 1xPhospho [S3(100)]	S3	S18	0.00256418	0.00027079	1	4	0	1728.87	Unique	3.32482	High	0.0001623	0.0009143	S3(Phospho): 100	S3_Phospho;	S3_Phospho;	Yes	6.19664	5.72936	-0.467279	5.68856	4.81223	6.5649	No	6.53569	5.25807	-1.27762	5.32424	4.37567	6.27282	Yes-down
	PSME3	10197	proteasome activator complex subunit 3 isoform 2 [Homo sapiens]	ItsEAEDLVANFFPK	30410796	NP_789839.1	2xiTRAQ8plex [N-Term; K15]; 1xPhospho [S3(99.3)]	T2;S3	T23; S24	4.26433e-08	0	1	8	0	2369.22	Unique	4.84009	High	0	6.871e-09	T2(Phospho): 50; S3(Phospho): 50	T2_Phospho; S3_Phospho;	T2_Phospho; S3_Phospho;	Yes;Yes	3.59971	2.57122	-1.02849	2.70691	1.83016	3.58366	Yes-down	3.0917	3.40594	0.31424	3.46	2.51121	4.40879	No
	PTPN12	5782	tyrosine-protein phosphatase non-receptor type 12 isoform 1 [Homo sapiens]	TVSLTPSPTTQVETPDLVDHDNtsPLFR	196114951	NP_002826.3	1xiTRAQ8plex [N-Term]; 1xPhospho [T/S]	T23;S24	T587; S588	1.47029e-05	0	1	2	0	3451.69	Unique	4.45935	High	0	3.311e-06	T23(Phospho): 50; S24(Phospho): 50	T23_Phospho; S24_Phospho;	T23_Phospho; S24_Phospho;	Yes;Yes	3.61142	4.48382	0.872396	4.53438	3.65804	5.41071	Yes-up	4.00256	4.47192	0.469361	4.5393	3.5907	5.48789	No
	RAB2B	84932	ras-related protein Rab-2B isoform 1 [Homo sapiens]	LQIWDTAGQEsFR	21361884	NP_116235.2	1xiTRAQ8plex [N-Term]; 1xPhospho [S11(100)]	S11	S67	0.00144301	0.00027079	1	2	0	1934.93	Unique	3.11392	High	8.541e-05	0.0004288	S11(Phospho): 100	S11_Phospho;	S11_Phospho;	No	1.5668	2.67492	1.10812	2.80309	1.92638	3.67981	Yes-up	2.48081	NA	NA	NA	NA	NA	No
	RNF103-CHMP3	100526767	RNF103-CHMP3 protein [Homo sapiens]	VTDALPEPEPPGAMAAsEDEEEEEEALEAmQSR	312147344	NP_001185883.1	1xiTRAQ8plex [N-Term]; 1xOxidation [M30(100)]; 1xPhospho [S17(100)]	S17;M30	S229; M242	5.54128e-05	0	1	4	0	3957.71	Unique	3.12999	High	0	1.349e-05	S17(Phospho): 100; M30(Oxidation): 100	S17_Phospho; M30_Oxidation;	S17_Phospho; M30_Oxidation;	No;No	2.74846	2.89814	0.149686	2.99546	2.11881	3.87211	No	2.03827	2.97728	0.939007	3.06753	2.11862	4.01644	Yes-up
	RPL28	6158	60S ribosomal protein L28 isoform 2 [Homo sapiens]	NCSsFLIK	13904866	NP_000982.2	2xiTRAQ8plex [N-Term; K8]; 1xCarbamidomethyl [C2]; 1xPhospho [S]	S4	S15	0.0175045	0.00276512	1	2	0	1656.86	Unique	2.53215	High	0.001075	0.006955	S4(Phospho): 99.53	S4_Phospho;	S4_Phospho;	Yes	4.11295	5.28359	1.17064	5.30383	4.42753	6.18014	Yes-up	4.97971	5.80386	0.824153	5.81483	4.86622	6.76344	No
	RPL3	6122	60S ribosomal protein L3 isoform a [Homo sapiens]	HGsLGFLPR	4506649	NP_000958.1	1xiTRAQ8plex [N-Term]; 1xPhospho [S3(100)]	S3	S13	0.00146613	0.00027079	1	2	0	1367.71	Unique	3.74835	High	8.541e-05	0.0004363	S3(Phospho): 100	S3_Phospho;	S3_Phospho;	Yes	5.07702	6.1503	1.07328	6.16948	5.29308	7.04587	Yes-up	6.00719	6.30072	0.293527	6.30542	5.35673	7.25411	No
	RPS11	6205	40S ribosomal protein S11 [Homo sapiens]	CPFTGNVsIR	4506681	NP_001006.1	1xiTRAQ8plex [N-Term]; 1xCarbamidomethyl [C1]; 1xPhospho [S8(100)]	S8	S67	0.0215387	0.00350013	1	2	0	1534.74	Unique	2.31339	High	0.007612	0.08968	S8(Phospho): 100	S8_Phospho;	S8_Phospho;	Yes	4.25361	4.73544	0.481826	4.72674	3.85042	5.60306	No	4.69209	5.66004	0.96795	5.71671	4.76811	6.66531	Yes-up
	RTN4||RTN4	57142||57142	reticulon-4 isoform B [Homo sapiens]||reticulon-4 isoform A [Homo sapiens]	QPsWDPSPVSSTVPAPSPLSAAAVSPSK	24431933; 24431935	NP_722550.1||NP_065393.1	2xiTRAQ8plex [N-Term; K28]; 1xPhospho [S3(100)]	S3	S107||S107	1.17236e-07	0	2	33	0	3435.77	Not Unique	6.60774	High	0	5.08e-07	S3(Phospho): 99.97	S3_Phospho;	S3_Phospho;	Yes||Yes	7.98129	6.90432	-1.07697	6.84275	5.96622	7.71929	Yes-down	8.06658	6.93441	-1.13217	6.89413	5.9453	7.84296	Yes-down
	RXFP2	122042	relaxin receptor 2 isoform 1 [Homo sapiens]	sVPMIsNNVtLLSLK	18677729	NP_570718.1	2xiTRAQ8plex [N-Term; K15]; 2xPhospho [S/T]	S1;S6;T10	S131; S136; T140	0.0799341	0.00760231	1	3	0	2384.25	Unique	2.36916	High	0.003816	0.03338	S1(Phospho): 66.67; S6(Phospho): 66.67; T10(Phospho): 66.67	S1_Phospho; S6_Phospho; T10_Phospho;	S1_Phospho; S6_Phospho; T10_Phospho;	No;No;No	5.9393	5.00899	-0.930312	5.01529	4.13898	5.8916	Yes-down	5.2572	5.06673	-0.190468	5.12801	4.17944	6.07658	No
	SLC25A30	253512	PREDICTED: kidney mitochondrial carrier protein 1 isoform X3 [Homo sapiens]	CsGytGtLDCLLQVLP	530402228	XP_005266379.1	1xiTRAQ8plex [N-Term]; 2xCarbamidomethyl [C1; C10]; 3xPhospho [T7(96); S/Y/T]	S2;Y4;T5;T7	S240; Y242; T243; T245	0.0169168	0.00234723	1	2	0	2340.96	Unique	0.428954	High	0.0008911	0.006688	S2(Phospho): 68; Y4(Phospho): 68; T5(Phospho): 68; T7(Phospho): 96	S2_Phospho; Y4_Phospho; T5_Phospho; T7_Phospho;	S2_Phospho; Y4_Phospho; T5_Phospho; T7_Phospho;	No;No;No;No	2.6726	1.32432	-1.34828	1.45654	0.579211	2.33387	Yes-down	2.03827	2.56489	0.526612	2.67506	1.726	3.62411	No
	SLC2A1	6513	solute carrier family 2, facilitated glucose transporter member 1 [Homo sapiens]	QGGAsQSDKTPEELFHPLGADSQV	166795299	NP_006507.2	2xiTRAQ8plex [N-Term; K9]; 1xPhospho [S5(100)]	S5	S473	2.0255e-05	0	1	3	1	3186.56	Unique	6.27065	High	0	4.673e-06	S5(Phospho): 100	S5_Phospho;	S5_Phospho;	Yes	4.20441	5.30834	1.10393	5.30383	4.42753	6.18014	Yes-up	4.41913	4.52982	0.110689	4.5393	3.5907	5.48789	No
	SLC7A11	23657	PREDICTED: cystine/glutamate transporter isoform X1 [Homo sapiens]	LPsLGNKEPPGQEK	767931539	XP_011530104.1	3xiTRAQ8plex [N-Term; K7; K14]; 1xPhospho [S3(100)]	S3	S26	0.049187	0.00545409	1	2	1	2486.38	Unique	3.14118	High	0.002337	0.02036	S3(Phospho): 100	S3_Phospho;	S3_Phospho;	Yes	5.608	6.55869	0.950689	6.5542	5.67774	7.43067	Yes-up	5.7091	6.43094	0.721838	6.40354	5.45483	7.35225	No
	SPTAN1	6709	PREDICTED: spectrin alpha chain, non-erythrocytic 1 isoform X1 [Homo sapiens]	WRsLQQLAEER	578817797	XP_006717308.1	1xiTRAQ8plex [N-Term]; 1xPhospho [S3(100)]	S3	S1229	0.00661674	0.00118773	1	2	1	1799.91	Unique	3.17808	High	0.0004325	0.002316	S3(Phospho): 100	S3_Phospho;	S3_Phospho;	Yes	6.14485	5.12311	-1.02174	5.11147	4.23516	5.98778	Yes-down	5.87829	5.44131	-0.436984	5.42236	4.47378	6.37094	No
	SPTBN1	6711	spectrin beta chain, non-erythrocytic 1 isoform 1 [Homo sapiens]	RPPsPEPSTK	112382250	NP_003119.2	2xiTRAQ8plex [N-Term; K10]; 1xPhospho [S4(100)]	S4	S2102	0.000465546	0	1	4	0	1783.96	Unique	3.6038	High	0	0.0002899	S4(Phospho): 100	S4_Phospho;	S4_Phospho;	Yes	8.17439	6.91944	-1.25495	6.84275	5.96622	7.71929	Yes-down	8.16821	7.1557	-1.01251	7.18848	6.23956	8.13741	Yes-down
	SQSTM1	8878	sequestosome-1 isoform 1 [Homo sapiens]	EVDPSTGELQSLQmPEsEGPssLDPSQEGPTGLK	4505571	NP_003891.1	2xiTRAQ8plex [N-Term; K34]; 1xOxidation [M14(100)]; 1xPhospho [S/T]	M14;S17;S21;S22	M358; S361; S365; S366	1.07425e-07	0	1	7	0	4231.01	Unique	5.06879	High	0	1.829e-08	M14(Oxidation): 100; S17(Phospho): 33.33; S21(Phospho): 33.33; S22(Phospho): 33.33	M14_Oxidation; S17_Phospho; S21_Phospho; S22_Phospho;	M14_Oxidation; S17_Phospho; S21_Phospho; S22_Phospho;	No;Yes;Yes;Yes	3.50779	3.58195	0.0741591	3.66874	2.79227	4.5452	No	2.87301	3.79984	0.926822	3.85247	2.90377	4.80117	Yes-up
	SRI	6717	sorcin isoform A [Homo sapiens]	ALTDsFR	4507207	NP_003121.1	1xiTRAQ8plex [N-Term]; 1xPhospho [S5(100)]	S5	S172	0.0705821	0.0066463	1	2	0	1193.59	Unique	1.92081	High	0.009204	0.122	S5(Phospho): 100	S5_Phospho;	S5_Phospho;	Yes	5.34961	7.14	1.79038	7.03512	6.15853	7.9117	Yes-up	5.33369	6.4957	1.16201	6.50166	5.55293	7.45039	Yes-up
	SYNE4	163183	nesprin-4 isoform 1 [Homo sapiens]	tPyLVLsyVNGLPPV	89886475	NP_001034965.1	1xiTRAQ8plex [N-Term]; 2xPhospho [T/Y/S]	T1;Y3;S7;Y8	T390; Y392; S396; Y397	0.0163537	0.00234723	1	3	0	2096.04	Unique	0.2647	High	0.0008911	0.006434	T1(Phospho): 50; Y3(Phospho): 50; S7(Phospho): 50; Y8(Phospho): 50	T1_Phospho; Y3_Phospho; S7_Phospho; Y8_Phospho;	T1_Phospho; Y3_Phospho; S7_Phospho; Y8_Phospho;	No;No;No;No	1.4726	2.72684	1.25424	2.80309	1.92638	3.67981	Yes-up	1.84572	2.05177	0.206055	2.18447	1.23519	3.13374	No
	TMEM206	55248	transmembrane protein 206 isoform 2 [Homo sapiens]	stsYQELSEELVQVVENSELADEQDKETVR	149158719	NP_060722.2	2xiTRAQ8plex [N-Term; K26]; 1xPhospho [S/T/Y]	S1;T2;S3	S7; T8; S9	2.00037e-05	0	1	4	1	4143.01	Unique	4.7335	High	0	4.588e-06	S1(Phospho): 33.32; T2(Phospho): 33.32; S3(Phospho): 33.32	S1_Phospho; T2_Phospho; S3_Phospho;	S1_Phospho; T2_Phospho; S3_Phospho;	Yes;Yes;Yes	3.40593	3.75273	0.346797	3.8611	2.98467	4.73753	No	3.51412	2.27437	-1.23975	2.3807	1.43152	3.32988	Yes-down
	TTC7A	57217	tetratricopeptide repeat protein 7A isoform 1 [Homo sapiens]	RGsPSAAFTFPDTDDFGK	572877702	NP_001275880.1	2xiTRAQ8plex [N-Term; K18]; 1xPhospho [S3(100)]	S3	S51	6.78891e-07	0	1	6	1	2604.26	Unique	6.11195	High	0	1.287e-07	S3(Phospho): 100	S3_Phospho;	S3_Phospho;	Yes	4.98868	4.03342	-0.955262	4.05346	3.17707	4.92986	Yes-down	4.38888	3.35845	-1.03043	3.46	2.51121	4.40879	No
	TTC7A	57217	tetratricopeptide repeat protein 7A isoform 1 [Homo sapiens]	DGsFGEGLTMK	572877702	NP_001275880.1	2xiTRAQ8plex [N-Term; K11]; 1xPhospho [S3(100)]	S3	S671	0.000326746	0	1	2	0	1829.9	Unique	3.69619	High	0	8.821e-05	S3(Phospho): 100	S3_Phospho;	S3_Phospho;	Yes	5.39634	4.31855	-1.07779	4.34201	3.46566	5.21837	Yes-down	5.32385	4.36457	-0.959274	4.44118	3.49257	5.38979	No
	XKRX	402415	XK-related protein 2 [Homo sapiens]	VENsEPPFEtEARQsVV	237874249	NP_997724.2	1xiTRAQ8plex [N-Term]; 3xPhospho [S4(100); T10(100); S15(100)]	S4;T10;S15	S436; T442; S447	0.0207729	0.00350013	1	2	1	2462.02	Unique	0.338395	High	0.001397	0.009015	S4(Phospho): 100; T10(Phospho): 100; S15(Phospho): 100	S4_Phospho; T10_Phospho; S15_Phospho;	S4_Phospho; T10_Phospho; S15_Phospho;	No;No;No	2.51186	1.02609	-1.48577	1.168	0.290497	2.04549	Yes-down	2.36457	2.76215	0.397581	2.87129	1.92231	3.82027	No
	ZBTB20	26137	zinc finger and BTB domain-containing protein 20 isoform 1 [Homo sapiens]	SFsLKDYLIK	257900533	NP_001157814.1	3xiTRAQ8plex [N-Term; K5; K10]; 1xPhospho [S3(99.4)]	S3	S616	0.0826304	0.00775995	1	2	1	2206.27	Unique	2.66472	High	0.003861	0.03444	S3(Phospho): 99.41	S3_Phospho;	S3_Phospho;	No	3.6865	4.51545	0.828953	4.53438	3.65804	5.41071	No	3.62636	5.69434	2.06798	5.71671	4.76811	6.66531	Yes-up
	ZC3HC1	51530	nuclear-interacting partner of ALK isoform 1 [Homo sapiens]	LPLVPEsPRR	66348045	NP_057562.3	1xiTRAQ8plex [N-Term]; 1xPhospho [S7(100)]	S7	S321	0.000425302	0	1	2	1	1547.86	Unique	4.08762	High	0	0.0001169	S7(Phospho): 100	S7_Phospho;	S7_Phospho;	Yes	3.59971	4.50667	0.906968	4.53438	3.65804	5.41071	Yes-up	3.71149	4.47897	0.767477	4.5393	3.5907	5.48789	No
