# Supplementary material for: Multi-Omics Analysis of Glioblastoma and Glioblastoma Cell Line: Molecular Insights Into the Functional Role of GPR56 and TG2 in Mesenchymal Transition
Source: Front Oncol. 2022 May 3;12:841890. doi: 10.3389/fonc.2022.841890 (PMC9119646; doi:10.3389/fonc.2022.841890)
Supplement: Supplementary file 5 [file Table_4.xlsx]

## Sheet: S4_
		Supplementary Table S4: The list of differentially phosphorylated proteins with protein abundance unchanged in GPR56 Knockdown total proteome data, implying their enhanced phosphorylation.
		GPR56 knockdown vs GPR56 control
		Hypo-phosphorylated proteins	Hyper- phosphorylated proteins
		AHNAK	ABCF1
		AKAP12	CFL1
		FAM129B	CSE1L
		HSPA8	DCLK1
		HTATSF1	DDX5
		LIMA1	EIF3B
		MAP2	EIF3K
		MAP2K1	GRWD1
		PSME3	GSDMD
			HNRNPA2B1
			LRRFIP1
			MAP1B
			NES
			PRKDC
			RNF103-CHMP3
			RPL28
			RPL3
			RPS11
			SLC2A1
			SRI
			ZC3HC1
