# Supplementary material for: Multi-Omics Analysis of Glioblastoma and Glioblastoma Cell Line: Molecular Insights Into the Functional Role of GPR56 and TG2 in Mesenchymal Transition
Source: Front Oncol. 2022 May 3;12:841890. doi: 10.3389/fonc.2022.841890 (PMC9119646; doi:10.3389/fonc.2022.841890)
Supplement: Supplementary file 6 [file Table_5.xlsx]

## Sheet: S5
Supplementary Table S5: List of differential expressed Genes known to be associated with epithelial-mesenchymal transition in cancer (EMTome database)
	Gene Symbol	Gene Name	Expression in GPR56 KD cells
1	BASP1	brain abundant membrane attached signal protein 1	Down
2	BGN	biglycan	Down
3	CADM1	cell adhesion molecule 1	Up
4	CALD1	caldesmon 1	Up
5	CD59	CD59 molecule (CD59 blood group)	Up
6	COL11A1	collagen type XI alpha 1 chain	Up
7	COL6A3	collagen type VI alpha 3 chain	Up
8	CXCL8	C-X-C motif chemokine ligand 8
9	ECM1	extracellular matrix protein 1	Up
10	EFEMP2	EGF containing fibulin extracellular matrix protein 2	Up
11	ENO2	enolase 2	Up
12	FAP	fibroblast activation protein alpha	Up
13	FAS	Fas cell surface death receptor	Down
14	FN1	fibronectin 1	Up
15	GJA1	gap junction protein alpha 1	Up
16	IGFBP2	insulin like growth factor binding protein 2	Up
17	IGFBP3	insulin like growth factor binding protein 3	Up
18	IGFBP4	insulin like growth factor binding protein 4	Down
19	IL32	interleukin 32	Up
20	INHBA	inhibin subunit beta A	Up
21	ITGB1	integrin subunit beta 1	Up
22	ITGB3	integrin subunit beta 3	Up
23	LRP1	LDL receptor related protein 1	Up
24	MGP	matrix Gla protein	Up
25	MMP2	matrix metallopeptidase 2	Up
26	MYLK	myosin light chain kinase	Up
27	PLOD1	procollagen-lysine,2-oxoglutarate 5-dioxygenase 1	Up
28	PLOD2	procollagen-lysine,2-oxoglutarate 5-dioxygenase 2	Up
29	PMEPA1	prostate transmembrane protein, androgen induced 1	Up
30	SCG2	secretogranin II	Up
31	SERPINE1	serpin family E member 1	Up
32	SERPINE2	serpin family E member 2	Up
33	SERPINH1	serpin family H member 1	Down
34	SFRP1	secreted frizzled related protein 1	Up
35	SNTB1	syntrophin beta 1	Up
36	SPARC	secreted protein acidic and cysteine rich	Up
37	SPOCK1	SPARC (osteonectin), cwcv and kazal like domains proteoglycan 1	Up
38	SPP1	secreted phosphoprotein 1	Up
39	TAGLN	transgelin	Up
40	TGFBI	transforming growth factor beta induced	Up
41	TGM2	transglutaminase 2	Up
42	THY1	Thy-1 cell surface antigen	Up
43	TIMP3	TIMP metallopeptidase inhibitor 3	Up
44	VCAM1	vascular cell adhesion molecule 1	Up
45	VCAN	versican	Up
46	VEGFA	vascular endothelial growth factor A	Up
47	WNT5A	Wnt family member 5A	Up
