# Supplementary material for: Multi-Omics Analysis of Glioblastoma and Glioblastoma Cell Line: Molecular Insights Into the Functional Role of GPR56 and TG2 in Mesenchymal Transition
Source: Front Oncol. 2022 May 3;12:841890. doi: 10.3389/fonc.2022.841890 (PMC9119646; doi:10.3389/fonc.2022.841890)
Supplement: Supplementary file 7 [file Table_6.xlsx]

## Sheet: S6_ssGSEA gene signature score
	Supplementary Table S6 : Single Sample Gene Enrichment Analysis (SSGSEA) for mesenchymal and proneural signatures of GBM subtypes. A, List of Verhaak subtype gene signatures. Highlighted molecules are differentially expressed in our transcriptome data. B, SSGSEA scores of GPR56 control and knockdown gene signature.
	A					B
	Verhaak Mesenchymal Gene signature	Verhaak Proneural Gene signature					GPR56.Knockdown	GPR56.Control
	DCBLD2	GPR17				Verhaak_Mesenchymal	0.181619145574213	0.138597347303451
	COL1A1	PCDH11Y				Verhaak_Proneural	0.079208870207061	0.151248085786156
	FHL2	NR0B1
	THBS1	KLRC3
	BNC2	KLRC4
	COL1A2	CA10
	COL5A1	HRASLS
	IGFBP6	SOX10
	THBD	ERBB3
	CNN2	FERMT1
	DSE	MYT1
	IL1R1	KLRK1
	RAB27A	RAB33A
	LTBP2	PCDH11X
	AIM1	LPAR4
	BCAS1	CLGN
	NRP1	GRID2
	LOX	ZNF804A
	CYTIP	NKAIN1
	POPDC3	PAK7
	SH3GL2	SLC1A1
	CDCP1	KIF21B
	C5AR1	MCM10
	FPR3	MYB
	ST14	LRRTM4
	PLAUR	C1orf106
	LAIR1	TMEFF1
	COL8A2	PDE10A
	TES	P2RX7
	SLAMF8	C1QL1
	BDKRB2	LOC81691
	P4HA2	PLCB4
	ADAM12	UGT8
	MAN1A1	AMOTL2
	GNA15	YPEL1
	PLBD1	FGF9
	TNFAIP3	MMP16
	NCF2	FLRT1
	STAB1	DGKI
	CCR5	CNTN1
	RUNX2	CHD7
	CTSB	HOXD3
	ITGA5	ZNF286A
	PTPN22	SLCO5A1
	HK3	ZNF248
	SLC10A3	SPTBN2
	IL4R	HN1
	SFT2D2	GABRA3
	LILRB3	WASF1
	PLAU	MMP15
	SHC1	STMN1
	PLCL1	LRP6
	MVP	TMCC1
	PTPN14	DNM3
	MYO1F	FAM125B
	KYNU	VAX2
	ITGA4	SATB1
	BEST1	TMSB15A
	MAPK13	TTC3
	PPFIA2	E2F3
	LCP1	TMEM35
	PTGER4	TAF5
	GCNT1	EPHB1
	PLA2G15	MTSS1
	ARPC1B	KDM1A
	SRPX2	FAM110B
	FHOD1	ZNF643
	CTSZ	CDC25A
	VDR	CSNK1E
	RIN1	PODXL2
	NOD2	HMGB3
	ACPP	ATAD5
	CYTH4	ZEB2
	SERPINE1	HDAC2
	ARHGAP29	CASK
	UAP1	RBPJ
	RAC2	ZNF184
	TGFB3	PHF16
	TNFRSF11A	DPYSL4
	RAB11FIP1	ICK
	ENG	ZC4H2
	SAT1	FBXO21
	FMNL1	RAP2A
	ARRB1	GADD45G
	WWTR1	IL1RAPL1
	SIGLEC9	PPM1D
	TGFBI	BCL7A
	FXYD5	MLLT11
	PROCR	NKX2-2
	NCF4	BCOR
	LILRB2	SEC61A2
	ITGAM	ATAT1
	MAN2A1	CELF3
	IL15RA	GSK3B
	WIPF1	PAK3
	MGAT1	DBN1
	DSC2	CBX1
	SLC16A3	DCX
	DAB2	PPM1E
	TNFRSF1B	MAST1
	HPRT1	PELI1
	SH2B3	SOX4
	CLCF1	RALGPS2
	EPB41	ARHGEF9
	MYH9	RALGPS1
	SLC31A2	TOP2B
	TGFBR2	HNRNPH3
	FURIN	ZNF510
	CD4	TOPBP1
	C1orf38	MATR3
	STXBP2	ZNF711
	DOK3	ACTR1A
	CHPF2	CAMSAP2
	TNFAIP8	NCAM1
	PTPN6	PFN2
	AMPD3	FHOD3
	HEXB	MARCKS
	CSTA	RAD21
	FOLR2	ARHGAP33
	LHFPL2	DCAF7
	ICAM3	CDC7
	TRPM2	NRXN2
	ALDH3B1	RNFT2
	ELF4	DUSP26
	SLC11A1	NOL4
	STAT6	LPHN3
	ATRNL1	CXXC4
	GALNT4	SOX11
	FCGR2B	RP11-35N6
	LCP2	GNG4
	LRRFIP1	TOX3
	POLD4	SORCS3
	LY96	STMN4
	FES	ALCAM
	HEXA	SCN3A
	CLEC2B	ATP1A3
	FCGR2A	CRMP1
	MSR1
	CAST
	TCIRG1
	RELB
	BATF
	CD2AP
	RBMS1
	SIGLEC7
	TYMP
	CASP5
	TGOLN2
	SERPINA1
	ALOX5
	RHOG
	CEBPB
	PLK3
	CASP4
	TRADD
	SEC24D
	ITGB2
	MYOF
	SQRDL
	LAMB1
	FNDC3B
	CTSC
	PTPRC
	MFSD1
	GRN
	RRAS
	LY75
	LAPTM5
	TLR2
	MAN2B1
	NPC2
	MAFB
	GLT25D1
	CTSA
	S100A11
	S100A4
	IFI30
	CD14
	RBM47
	ANXA2
	TIMP1
	IQGAP1
