# Supplementary material for: Multi-Omics Analysis of Glioblastoma and Glioblastoma Cell Line: Molecular Insights Into the Functional Role of GPR56 and TG2 in Mesenchymal Transition
Source: Front Oncol. 2022 May 3;12:841890. doi: 10.3389/fonc.2022.841890 (PMC9119646; doi:10.3389/fonc.2022.841890)
Supplement: Supplementary file 8 [file Table_7.xlsx]

## Sheet: S7_Network table
	Supplementary Table S7: List of differentially altered genes, proteins mapping to the top 5 pathways, differentially altered phosphoproteins (Supplementary Table S3C), and the cytokines released (Fig 5A) used to construct the network (Fig 7)
	Inflammation mediated by cytokines and chemokines	CCKR	Integrin	Angiogenesis	Wnt	Cytokine array	Phosphodata
	ACTG2	SERPINE1	ACTG2	PTPRB	SFRP1	IL5	ABCF1
	ARPC2	CPE	ARPC2	SFRP1	ACTG2	LIF	AHNAK
	ACTG1	HBEGF	ACTG1	FGFR1	ACTG1	SHBG	AHNAK2
	JUNB	EIF4EBP1	COL9A3	PDGFRA	PCDH20	IL6	AHSG
	GNG2	GNG2	NTN4	WNT5A	NFATC2	IL24	AIF1L
	NFATC2	MEF2C	FN1	PDGFD	CDH13	VCAM1	AKAP12
	POTEKP	NFATC2	PIK3R3	STAT1	GNA15	FLT3LG	AKT1S1
	COL6A3	ITGB1	POTEKP	VEGFA	CTNNB1	THBS1	ARFGEF3
	REL	RYR2	ITGB1	PIK3R3	CDH5	BSG	BCLAF1
	SOCS5	EGR1	ITGB3	FOS	WNT5A	RETN	C1orf226
	GNA15	BIRC3	COL9A2	CRYAB	LEF1	VEGFA	C22orf42
	ITGB1	LYN	COL6A3	PRKCE		CXCL12	CAMKK2
	NFKBIE	FOS	ITGBL1	JAG2		CSF2	CCDC88A
	ITGA9	PRKCE	COL11A1	ANGPT1		GDF15	CD248
	MYLK	PLAU	ITGA9			CHI3L1	CFL1
	CCL2	CTNNB1	ITGB4			ANG	CRYAB
	STAT1						CSE1L
	GNG4						DCLK1
							DDX5
							EEF1B2
							EIF3B
							EIF3K
							EPB41L3||EPB41L2
							FAM129B
							FKBP15
							GFAP
							GRWD1
							GSDMD
							HNRNPA2B1
							HSPA8
							HTATSF1
							IGFBP5
							IRF9
							KCNJ10
							LIMA1
							LRRFIP1
							MAP1B
							MAP2
							MAP2K1
							MARCKS
							MPP1
							MTMR1
							NELFE
							NES
							OR2H1
							PPFIBP2
							PRKDC
							PRKRA
							PSME3
							PTPN12
							RAB2B
							RNF103-CHMP3
							RPL28
							RPL3
							RPS11
							RTN4||RTN4
							RXFP2
							SLC25A30
							SLC2A1
							SLC7A11
							SPTAN1
							SPTBN1
							SQSTM1
							SRI
							SYNE4
							TMEM206
							TTC7A
							XKRX
							ZBTB20
							ZC3HC1
